# Supplementary material for: HEATR5B associates with dynein‐dynactin and promotes motility of AP1‐bound endosomal membranes
Source: EMBO J. 2023 Oct 24;42(23):e114473. doi: 10.15252/embj.2023114473 (PMC10690479; doi:10.15252/embj.2023114473)
Supplement: Supplementary file 13 — Movie EV11 [file EMBJ-42-e114473-s005.zip]

Archive with 7 entries (4 files):
- Movie_EV11/
- Movie_EV11/Movie_EV11.docx
- Movie_EV11/Movie_EV11.mp4
- __MACOSX/
- __MACOSX/Movie_EV11/
- __MACOSX/Movie_EV11/._Movie_EV11.docx
- __MACOSX/Movie_EV11/._Movie_EV11.mp4
