# Supplementary material for: HEATR5B associates with dynein‐dynactin and promotes motility of AP1‐bound endosomal membranes
Source: EMBO J. 2023 Oct 24;42(23):e114473. doi: 10.15252/embj.2023114473 (PMC10690479; doi:10.15252/embj.2023114473)
Supplement: Supplementary file 14 — Movie EV12 [file EMBJ-42-e114473-s004.zip]

Archive with 9 entries (6 files):
- Movie_EV12/
- Movie_EV12/Movie_EV12.docx
- Movie_EV12/Movie_EV12.mp4
- Movie_EV12/~$vie_EV12.docx
- __MACOSX/
- __MACOSX/Movie_EV12/
- __MACOSX/Movie_EV12/._Movie_EV12.docx
- __MACOSX/Movie_EV12/._Movie_EV12.mp4
- __MACOSX/Movie_EV12/._~$vie_EV12.docx
