# Supplementary material for: HEATR5B associates with dynein‐dynactin and promotes motility of AP1‐bound endosomal membranes
Source: EMBO J. 2023 Oct 24;42(23):e114473. doi: 10.15252/embj.2023114473 (PMC10690479; doi:10.15252/embj.2023114473)
Supplement: Supplementary file 15 — Dataset EV1 [file EMBJ-42-e114473-s022.xlsx]

## Sheet: iBAQ GST pulldown
									GST (- Dynactin)			Dynein tail-GST (- Dynactin)
Protein IDs	Majority protein IDs	Protein names	Gene names	Welch's T-test Significant Dynein (-Dynactin)_GST (- Dynactin)	-Log Welch's T-test p-value Dynein (-Dynactin)_GST (- Dynactin)	Welch's T-test q-value Dynein (-Dynactin)_GST (- Dynactin)	Welch's T-test Difference Dynein (-Dynactin)_GST (- Dynactin)	Welch's T-test Test statistic Dynein (-Dynactin)_GST (- Dynactin)	iBAQ 1	iBAQ 2	iBAQ 3	iBAQ 1	iBAQ 2	iBAQ 3	Peptides	Razor + unique peptides	Unique peptides	Sequence coverage [%]	Unique + razor sequence coverage [%]	Unique sequence coverage [%]	Mol. weight [kDa]	Q-value	Score	Intensity	MS/MS count
Q3TPJ8;A2BFF9;A2BFF7;A2BFF5;O88487;A2BFF8	Q3TPJ8;A2BFF9;A2BFF7;A2BFF5;O88487;A2BFF8	Cytoplasmic dynein 1 intermediate chain 2	Dync1i2	+	2.41268	0	12.0812	6.82956	10.5206	12.972	10.858	23.5297	23.6245	23.4399	19	19	2	41.5	41.5	5.5	70.612	0	323.31	69183000000	1612
P62627;A2AVR9	P62627;A2AVR9	Dynein light chain roadblock-type 1	Dynlrb1	+	1.83519	0	11.6301	4.75102	14.882	10.1772	11.063	23.4509	23.8284	23.7334	10	10	10	83.3	83.3	83.3	10.99	0	323.31	30688000000	502
Q9DAJ5-2;Q9DAJ5	Q9DAJ5-2;Q9DAJ5	Dynein light chain roadblock-type 2	Dynlrb2	+	3.22709	0	11.616	8.21074	10.9557	10.7263	12.0257	22.6428	22.9091	23.0036	1	1	1	14.1	14.1	14.1	9.574	0	32.009	11816000000	64
Q9JHU4;F6ZX84	Q9JHU4	Cytoplasmic dynein 1 heavy chain 1	Dync1h1	+	2.85225	0	11.2764	7.43699	12.6224	12.7002	11.145	23.2538	23.6097	23.4334	176	176	176	42.6	42.6	42.6	532.04	0	323.31	837340000000	7716
P51807	P51807	Dynein light chain Tctex-type 1	Dynlt1	+	5.75291	0	10.0132	8.12275	11.3546	11.2368	10.8213	21.0776	21.4701	20.9045	2	2	2	30.1	30.1	30.1	12.483	0	175.98	9340200000	78
Q3TWG5;Q8R1Q8;F6XF11	Q3TWG5;Q8R1Q8	Cytoplasmic dynein 1 light intermediate chain 1	Dync1li1	+	6.65024	0	9.94723	8.90776	10.7745	10.8456	10.6017	20.5088	20.8104	20.7442	26	26	26	57.4	57.4	57.4	56.614	0	323.31	11562000000	393
Q6PDL0	Q6PDL0	Cytoplasmic dynein 1 light intermediate chain 2	Dync1li2	+	3.57616	0	8.80283	6.98628	14.1263	14.7074	14.9613	23.2502	23.5269	23.4264	19	19	19	51.8	51.8	51.8	54.218	0	323.31	82006000000	775
Q3TPZ5;Q99KJ8	Q3TPZ5;Q99KJ8	Dynactin subunit 2	Dctn2	+	2.42486	0	8.65336	4.98812	10.7303	10.1816	12.512	19.4262	20.162	19.7957	18	18	18	56.5	56.5	56.5	44.116	0	323.31	55790000000	557
Q9CPN9	Q9CPN9		2210010C04Rik	+	1.42983	0.00858537	7.40425	2.93635	16.4196	11.7527	12.0479	20.8432	20.4558	21.1339	1	1	1	4.9	4.9	4.9	26.422	0	36.164	3229200000	57
E9Q3M3;O08788;E9Q586;O08788-2;D3YX34;D3Z2M9;D3YYG9	E9Q3M3;O08788;E9Q586;O08788-2;D3YX34	Dynactin subunit 1	Dctn1	+	4.95535	0	7.27295	5.82458	11.4467	12.0985	11.6657	18.7295	19.2786	19.0218	57	57	57	54.4	54.4	54.4	139.76	0	323.31	99801000000	1451
P03987-2;P03987	P03987-2;P03987	Ig gamma-3 chain C region		+	1.6721	0.00583784	7.07903	3.35087	15.4674	11.6779	13.2279	20.2079	20.7545	20.6479	9	9	9	31	31	31	36.228	0	137.65	6194700000	141
G3UYV7;Q059I1;P62858	G3UYV7;Q059I1;P62858	40S ribosomal protein S28	Rps28	+	3.30455	0	6.97977	4.59972	11.2616	11.3461	9.98725	18.1507	17.3001	18.0834	1	1	1	21.4	21.4	21.4	6.3442	0.0063291	1.7912	63692000	5
Q8K183;D3Z7R1	Q8K183;D3Z7R1	Pyridoxal kinase	Pdxk	+	1.39962	0.00782222	6.63109	2.76255	15.2511	10.4496	12.477	19.0628	19.4144	19.5938	7	7	7	26	26	26	35.015	0	82.711	1585800000	78
P61164	P61164	Alpha-centractin	Actr1a	+	1.96322	0	6.49674	3.84883	13.6771	11.5221	13.4761	19.3759	19.4476	19.3419	15	15	9	47.9	47.9	30.3	42.613	0	323.31	67939000000	695
F6TQW2;P01864;P01863;P01865	F6TQW2;P01864	Ig gamma-2A chain C region secreted form	Ighg2c	+	2.41321	0	6.42392	4.17406	11.4641	11.3115	10.9598	18.1672	16.6334	18.2064	5	5	4	17.4	17.4	13.6	44.095	0	239.58	496780000	27
Q58E35;E9Q3T0;P47955	Q58E35;E9Q3T0;P47955	60S acidic ribosomal protein P1	Rplp1;Gm10073	+	3.40448	0	6.26534	4.39206	11.6719	11.0078	11.6793	18.4414	17.4274	17.2863	1	1	1	14	14	14	11.475	0	4.1481	192290000	13
P42669	P42669	Transcriptional activator protein Pur-alpha	Pura	+	0.967472	0.0251351	5.78872	1.87989	9.85282	11.5432	16.7527	18.723	18.3775	18.4144	5	5	5	29.3	29.3	29.3	34.883	0	323.31	650830000	32
G3UZK4;Q58EW0;P35980;G3UYV6;G3UX28;G3UZJ6	G3UZK4;Q58EW0;P35980;G3UYV6;G3UX28;G3UZJ6	60S ribosomal protein L18	Rpl18	+	2.65435	0	5.77005	3.62679	12.4551	12.2705	10.8006	17.3447	18.1606	17.3311	2	2	2	19.1	19.1	19.1	15.245	0	30.373	364510000	38
Q9JJV2;D3YWS3;Q9JJV2-3;Q9JJV2-2	Q9JJV2;D3YWS3;Q9JJV2-3;Q9JJV2-2	Profilin-2;Profilin	Pfn2	+	1.17966	0.0159298	5.75153	2.24231	16.735	12.0924	12.0027	19.1927	19.4292	19.4629	4	4	4	42.9	42.9	42.9	15.032	0	67.084	2477000000	76
F6WHQ7	F6WHQ7		Gstm1	+	1.29683	0.0115385	5.59399	2.3883	15.9558	11.6948	12.2871	18.5955	19.128	18.9962	17	1	1	56.7	5.2	5.2	22.587	0	5.3384	2148200000	42
P01757;P01756;P06330	P01757;P01756;P06330	Ig heavy chain V region J558;Ig heavy chain V region MOPC 104E;Ig heavy chain V region AC38 205.12		+	2.72054	0	5.46946	3.22508	10.9543	12.7744	12.4061	17.8261	18.0324	16.6848	1	1	1	16.2	16.2	16.2	13.024	0	7.1871	90666000	9
A2A7Z4;Q9CQH7	A2A7Z4;Q9CQH7	Transcription factor BTF3;Transcription factor BTF3 homolog 4	Btf3l4	+	2.44969	0	5.36634	2.88488	12.7774	11.4771	10.5499	15.8321	17.5463	17.5251	3	3	3	23.4	23.4	23.4	17.27	0	11.265	531260000	24
Q9CZI5;P62267	Q9CZI5;P62267	40S ribosomal protein S23	Rps23	+	3.7759	0	5.24554	3.98919	11.0722	11.9554	11.6519	16.7286	17.1467	16.5409	2	2	2	8.3	8.3	8.3	16.017	0	5.1961	136190000	30
Q3UL36;Q3UL36-2	Q3UL36;Q3UL36-2	Arginine and glutamate-rich protein 1	Arglu1	+	3.9699	0	5.19351	3.88747	13.804	13.0187	13.1141	18.0709	18.6085	18.8379	5	5	5	11.4	11.4	11.4	32.887	0	8.2079	1390300000	30
Q9CYI4;Q9CYI4-2;D3Z765;D6REI1;D6RGP6	Q9CYI4;Q9CYI4-2;D3Z765	Putative RNA-binding protein Luc7-like 1	Luc7l	+	1.61355	0.00748936	5.02782	2.78829	10.5143	10.1999	12.7489	16.2511	16.1634	16.1321	6	3	3	17.5	9.4	9.4	43.934	0	82.717	487300000	30
Q61171;D3Z4A4	Q61171;D3Z4A4	Peroxiredoxin-2	Prdx2	+	2.66771	0	4.95422	3.375	9.8956	10.595	10.1804	15.8961	15.2012	14.4363	6	6	6	27.8	27.8	27.8	21.778	0	14.562	764250000	26
Q58ET1;D3Z3R0;D3YXT4;D3YVE6;D3YU93;F6U2H0;F6TJZ4;P12970;F6YI27;F6ZVW4;F6TIC7;F6SSI5	Q58ET1;D3Z3R0;D3YXT4;D3YVE6;D3YU93;F6U2H0;F6TJZ4;P12970;F6YI27;F6ZVW4;F6TIC7	60S ribosomal protein L7a	Rpl7a	+	2.4819	0	4.92733	3.41343	11.6157	12.9842	12.6968	17.0578	17.4767	17.5443	3	3	3	14.3	14.3	14.3	29.976	0	23.014	487780000	39
Q9Z0Y1;E9Q919	Q9Z0Y1;E9Q919	Dynactin subunit 3	Dctn3	+	2.92753	0	4.91825	3.12094	13.8541	12.7667	12.3778	17.7554	18.6232	17.3747	9	9	9	39.8	39.8	39.8	20.978	0	50.225	4681000000	82
P01646;P01645;P01644	P01646;P01645;P01644	Ig kappa chain V-V region HP 123E6;Ig kappa chain V-V region HP 93G7;Ig kappa chain V-V region HP R16.7		+	3.18226	0	4.76376	3.21143	13.1739	12.2174	12.2322	16.5925	17.5199	17.8025	1	1	1	19.4	19.4	19.4	11.989	0.0063593	1.8159	72363000	2
O88485;D3Z0M6;O88485-2;Q3TYJ3	O88485;D3Z0M6;O88485-2;Q3TYJ3	Cytoplasmic dynein 1 intermediate chain 1	Dync1i1	+	1.14316	0.0222609	4.5244	1.96958	10.931	11.0565	10.699	12.8348	16.7635	16.6614	15	14	14	37.1	33.8	33.8	70.724	0	323.31	794060000	66
Q6ZWZ7;D3Z3R2;F8VQL2;F6VWT4;Q9CPR4;B2RY53	Q6ZWZ7;D3Z3R2;F8VQL2;F6VWT4;Q9CPR4;B2RY53	60S ribosomal protein L17	Rpl17;Gm6133	+	0.992952	0.0261463	4.47585	1.69625	11.5008	10.9087	10.2976	12.1754	16.9941	16.9652	2	2	2	16.3	16.3	16.3	21.397	0	5.152	110410000	16
Q8R5C5;E0CZD4;E0CYB4	Q8R5C5	Beta-centractin	Actr1b	+	1.48971	0.0117647	4.47547	1.98041	11.6401	14.9748	14.7402	17.8405	19.5499	17.3912	12	6	6	47.9	30.3	30.3	42.281	0	323.31	7588500000	259
G3UW69;P99027	G3UW69;P99027	60S acidic ribosomal protein P2	Rplp2		0.749475	0.0506931	4.42537	1.39137	9.8739	12.1985	17.24	17.7496	17.6399	17.1989	2	2	2	27	27	27	11.593	0	12.584	331490000	29
Q14A47;Q8K003	Q14A47;Q8K003	Translation machinery-associated protein 7	Tma7	+	0.776299	0.0471111	4.2036	1.37995	17.9873	12.187	11.7566	17.4589	18.2928	18.79	2	2	2	29.7	29.7	29.7	7.0662	0	4.7102	389390000	14
P62315	P62315	Small nuclear ribonucleoprotein Sm D1	Snrpd1	+	1.09812	0.0235443	4.14683	1.82028	8.9956	12.4924	13.0445	15.8698	15.7663	15.3368	2	2	2	26.1	26.1	26.1	13.281	0	7.34	15593000	6
G5E8M7;D3YVP9;D3YVP8;D3YVQ0	G5E8M7;D3YVP9		Gstm6	+	2.2995	0.00926316	4.10221	3.08816	11.5676	12.3117	12.6645	16.383	16.184	16.2835	7	1	1	35.3	7.3	7.3	27.308	0	4.3629	236440000	20
Q5M9K7;P63325;Q3UW83	Q5M9K7;P63325;Q3UW83	40S ribosomal protein S10	Rps10	+	1.18348	0.0213333	4.089	1.86911	10.5831	13.1894	9.24031	15.2127	15.4684	14.5988	2	2	2	13.9	13.9	13.9	18.916	0	5.4972	38346000	7
Q921R2;Q5BLJ7;P62301	Q921R2;Q5BLJ7;P62301	40S ribosomal protein S13	Rps13	+	0.859484	0.0374505	4.05877	1.49367	11.9988	11.7004	16.9566	17.2971	18.0079	17.5271	3	3	3	26.4	26.4	26.4	16.142	0	12.763	480840000	23
Q5M9K9;P62900;E9Q4I3	Q5M9K9;P62900;E9Q4I3	60S ribosomal protein L31	Rpl31	+	1.06621	0.0240988	4.05392	1.74698	15.4825	11.4418	15.2032	17.708	18.4521	18.1292	2	2	2	18.4	18.4	18.4	14.463	0	24.691	593270000	34
Q5SQB0;E9Q5T3;Q5SQB7;Q61937;Q9DAY9;Q5SQB5	Q5SQB0;E9Q5T3;Q5SQB7;Q61937;Q9DAY9;Q5SQB5	Nucleophosmin	Npm1;Gm5611		0.732318	0.0556604	3.96649	1.31998	11.8491	10.0095	16.7138	16.9594	16.9715	16.541	2	2	2	8.7	8.7	8.7	29.524	0	38.459	444100000	28
Q6ZWP0;A2RS68;Q62376-2;Q62376	Q6ZWP0;A2RS68;Q62376-2;Q62376	U1 small nuclear ribonucleoprotein 70 kDa	Snrnp70	+	2.26602	0.00902564	3.93757	2.66784	12.2669	10.7673	11.7181	15.1678	15.5985	15.7987	2	2	2	16.3	16.3	16.3	19.79	0	7.0391	99143000	9
Q9QZB7	Q9QZB7	Actin-related protein 10	Actr10	+	1.26918	0.0195224	3.92392	1.94185	10.7311	10.1307	13.3833	15.008	15.2862	15.7228	12	12	12	35	35	35	46.207	0	323.31	7258400000	188
Q80ZP8;Q3TMX5;F6USD5;F6T4L3;E0CXA8;Q9CXI5	Q80ZP8;Q3TMX5;F6USD5;F6T4L3;E0CXA8;Q9CXI5	Mesencephalic astrocyte-derived neurotrophic factor	Manf	+	1.35613	0.0192258	3.87297	1.91634	11.4369	10.0605	13.3781	15.169	16.1804	15.1451	2	2	2	15.2	15.2	15.2	19.012	0	3.1332	56690000	4
E9PUC5;F6Y9N3;F6Z9E6;Q2PFD7-3;Q2PFD7-5;Q2PFD7-2;Q2PFD7;Q8C0E9;F6PZZ8;Q2PFD7-4	E9PUC5;F6Y9N3;F6Z9E6;Q2PFD7-3;Q2PFD7-5;Q2PFD7-2;Q2PFD7;Q8C0E9;F6PZZ8;Q2PFD7-4	PH and SEC7 domain-containing protein 3	Psd3	+	1.06529	0.0258313	3.81372	1.49501	12.0385	9.39761	11.055	11.9899	16.3607	15.5815	5	5	5	18.9	18.9	18.9	42.299	0	56.993	215620000	38
Q5DQJ3;P47754;D6RCW7	Q5DQJ3;P47754;D6RCW7	F-actin-capping protein subunit alpha-2	Capza2	+	1.74344	0.012	3.72353	2.217	13.0228	11.1217	11.1053	15.5744	15.8261	15.0199	12	12	10	62.6	62.6	53.1	32.967	0	323.31	8705900000	172
G3X9D5;B2RVD5;B2RTK3;Q8CBB6;Q921L4;Q8CGP2;Q8CGP1;Q6ZWY9;Q64525;Q64478;Q64475;P10854;P10853;Q8CGP2-2;A2AB77;Q9D2U9;Q8CGP0;Q64524	G3X9D5;B2RVD5;B2RTK3;Q8CBB6;Q921L4;Q8CGP2;Q8CGP1;Q6ZWY9;Q64525;Q64478;Q64475;P10854;P10853;Q8CGP2-2;A2AB77;Q9D2U9;Q8CGP0;Q64524	Histone H2B;Histone H2B type 1-P;Histone H2B type 1-K;Histone H2B type 1-C/E/G;Histone H2B type 2-B;Histone H2B type 1-H;Histone H2B type 1-B;Histone H2B type 1-M;Histone H2B type 1-F/J/L;Histone H2B type 3-A;Histone H2B type 3-B;Histone H2B type 2-E	Hist2h2bb;Hist1h2bk;Hist1h2bm;Hist1h2br;LOC665622;Hist1h2bp;Hist1h2bc;Hist1h2bh;Hist1h2bb;Hist1h2bf;Hist3h2ba;Hist3h2bb;Hist2h2be	+	2.04186	0.00765217	3.67638	2.44669	12.2845	11.5936	13.2203	15.8671	16.3913	15.869	2	2	2	20.8	20.8	20.8	13.37	0	22.215	80602000	16
Q5BLK0;P35979;D3YX33	Q5BLK0;P35979;D3YX33	60S ribosomal protein L12	Rpl12	+	3.11686	0	3.65451	2.62147	11.7389	11.0809	11.9873	14.6844	15.5683	15.5181	2	2	2	18.8	18.8	18.8	17.804	0	15.388	35526000	9
O35295	O35295	Transcriptional activator protein Pur-beta	Purb	+	1.31122	0.0225882	3.63221	1.95004	12.591	13.2766	15.4284	17.6272	17.2521	17.3134	4	4	4	31.5	31.5	31.5	33.901	0	154.68	388710000	51
Q63810-2;Q63810	Q63810-2;Q63810	Calcineurin subunit B type 1	Ppp3r1	+	2.94311	0.0032	3.63185	2.58451	11.2834	11.8762	10.7652	14.4866	14.9953	15.3383	2	2	2	13.8	13.8	13.8	18.208	0	10.571	78154000	9
Q9D6C8;Q8BLR2;Q05D94;A2AGJ0;Q3UYN2;Q8BT60;P59108;Q1RLL3;Q9Z140;Q0VE82;Q9DC53;B2RS65;Q8JZW4	Q9D6C8;Q8BLR2;Q05D94;A2AGJ0;Q3UYN2;Q8BT60;P59108;Q1RLL3;Q9Z140;Q0VE82;Q9DC53;B2RS65;Q8JZW4	Copine-4;Copine-3;Copine-2;Copine-9;Copine-6;Copine-7;Copine-8;Copine-5	Cpne4;Cpne8;Cpne6;Cpne3;Cpne2;Cpne9;Cpne7;Cpne5	+	1.20786	0.0244737	3.59472	1.81895	17.7719	15.2908	18.4714	20.7829	20.5111	21.0242	2	2	2	5.1	5.1	5.1	52.783	0.0093458	1.682	8820100000	23
G3UZW2;Q561N5;F5H8M6;P62270;F6YVP7;D3YWV7	G3UZW2;Q561N5;F5H8M6;P62270;F6YVP7;D3YWV7	40S ribosomal protein S18	Rps18;Gm10260	+	3.27516	0	3.59005	2.65197	12.7376	11.9898	11.9853	15.9171	15.3564	16.2093	2	2	2	17.8	17.8	17.8	12.483	0	3.0784	180560000	5
D3Z390;Q921C5;Q921C5-2	D3Z390;Q921C5;Q921C5-2	Protein bicaudal D homolog 2	Bicd2	+	2.11832	0.008	3.57797	2.35393	16.766	18.3327	17.148	20.5824	21.0682	21.3298	1	1	1	1.2	1.2	1.2	84.702	0.007837	1.7231	17532000000	79
Q5XJF6;P53026	Q5XJF6;P53026	Ribosomal protein;60S ribosomal protein L10a	Rpl10a	+	0.942352	0.036	3.56473	1.51489	10.9937	15.4315	12.0369	16.6217	16.0089	16.5257	1	1	1	6	6	6	24.831	0	2.4082	301440000	15
F6ZQM8;E9QAC7;E9Q5U3;E9Q1S8;E9PXL6;E9PX42;D2KHZ9;P16858;E9Q9E5;D3YUV0;E9Q0E3;E9PZL2;E9PX72;F8WJL5;E9PZH9;D3YV03;E9Q1F8;E9PYX4;D3YYI5;D3Z0Z9;D3YU05;E9PZP4;F6QXU4;D3Z1B7;F7D6E8;E9PX99;F6UT49	F6ZQM8;E9QAC7;E9Q5U3;E9Q1S8;E9PXL6;E9PX42;D2KHZ9;P16858;E9Q9E5;D3YUV0;E9Q0E3;E9PZL2;E9PX72;F8WJL5;E9PZH9;D3YV03;E9Q1F8;E9PYX4;D3YYI5;D3Z0Z9;D3YU05	Glyceraldehyde-3-phosphate dehydrogenase	GAPDH;Gapdh;Gm7293		0.738271	0.0637143	3.46172	1.2613	11.7512	15.9413	17.5749	18.1855	18.817	18.65	7	7	7	34.7	34.7	34.7	35.578	0	182.92	2462600000	80
D3YVE8	D3YVE8	Solute carrier family 35 member G2	Slc35g2	+	1.59173	0.0151333	3.3519	1.77944	13.3034	13.3475	11.0963	15.2004	16.8321	15.7705	1	1	1	1.9	1.9	1.9	46.395	0.0063492	1.7991	121300000	1
Q5M9M5;D3YWP3;P62751;D3YU45;D3YU46;F8WH61;D3Z5J9;D3Z5J8;D3Z1D6;D3YTY6;D3YW72;D3YW68	Q5M9M5;D3YWP3;P62751;D3YU45;D3YU46;F8WH61;D3Z5J9;D3Z5J8;D3Z1D6	60S ribosomal protein L23a	Rpl23a		0.502952	0.189521	3.2978	0.946081	17.3536	10.1278	17.7426	18.5875	18.5975	17.9325	4	4	4	28.2	28.2	28.2	17.695	0	15.519	888560000	57
B2KGQ2;Q9D0M5;D6RIN4;G5E8Z1;P63168	B2KGQ2;Q9D0M5;D6RIN4;G5E8Z1;P63168	Dynein light chain 2, cytoplasmic;Dynein light chain 1, cytoplasmic	Dynll2;Dynll1	+	1.84558	0.0130566	3.28353	1.94279	19.0389	19.9959	17.9511	21.5784	22.7478	22.5103	2	2	2	20.2	20.2	20.2	10.35	0	40.139	9165900000	174
G3UXF0;Q4FJZ2;Q8BH30;O35345;Q60960	G3UXF0;Q4FJZ2;Q8BH30;O35345;Q60960	Importin subunit alpha;Importin subunit alpha-7;Importin subunit alpha-5;Importin subunit alpha-5, N-terminally processed	Kpna1;Kpna6	+	1.48099	0.0198182	3.27014	1.86928	11.9055	11.1654	11.1908	14.9766	13.3449	15.7507	1	1	1	6.5	6.5	6.5	25.588	0	7.2302	68742000	7
E9PXA6;Q9R0Q7	E9PXA6;Q9R0Q7	Prostaglandin E synthase 3	Ptges3	+	2.54181	0.00838095	3.26358	2.38254	11.2928	12.4218	11.8053	15.401	14.7989	15.1108	1	1	1	8.6	8.6	8.6	16.542	0.0092593	1.6448	31938000	2
H3BJI1;H3BLI4;Q9D007;H3BKJ3;H3BK47;H3BJK2;F2Z4A9;H3BLH0;Q6DIC0;H3BJM2;E9QAB8;H3BKN5;Q3TKT4;Q3TKT4-2	H3BJI1;H3BLI4;Q9D007;H3BKJ3;H3BK47;H3BJK2;F2Z4A9;H3BLH0;Q6DIC0;H3BJM2;E9QAB8	Probable global transcription activator SNF2L2	Smarca2	+	1.01138	0.0353953	3.23644	1.51394	15.8494	14.4331	12.0136	17.062	17.7272	17.2163	4	4	4	21.9	21.9	21.9	26.231	0	62.924	497400000	50
B1AVC8;Q8BGC0;Q8BGC0-2	B1AVC8;Q8BGC0	HIV Tat-specific factor 1 homolog	Htatsf1	+	1.88036	0.0142545	3.14716	1.97019	10.0063	10.2119	11.6879	13.5509	14.333	13.4636	5	5	5	7.7	7.7	7.7	86.239	0	8.7947	72130000	12
D3YYK8;E9Q6X0;Q8R001-2;Q8R001;Q3TG90	D3YYK8;E9Q6X0;Q8R001-2;Q8R001;Q3TG90	Microtubule-associated protein RP/EB family member 2	Mapre2	+	0.956535	0.0427083	3.12456	1.23757	11.2811	10.8468	14.1045	13.0471	16.8822	15.6767	5	4	4	26.5	22.7	22.7	29.425	0	9.4425	322960000	17
Q8BGT7	Q8BGT7	Survival of motor neuron-related-splicing factor 30	Smndc1	+	0.936306	0.0441237	3.07358	1.35787	15.27	12.0636	11.3363	15.2409	16.4561	16.1938	3	3	3	25.2	25.2	25.2	26.753	0	47.309	139900000	17
P54823	P54823	Probable ATP-dependent RNA helicase DDX6	Ddx6	+	2.47537	0.00733333	3.06846	2.06785	10.2976	11.0367	11.5499	13.3911	14.3378	14.3606	2	2	2	6.2	6.2	6.2	54.191	0	14.954	62995000	7
Q561N4;P68037;D3YZS3	Q561N4;P68037;D3YZS3	Ubiquitin-conjugating enzyme E2 L3	Ube2l3	+	1.33176	0.0244	3.05849	1.51288	11.9466	12.6524	10.6634	15.6883	13.1341	15.6155	3	3	3	29.9	29.9	29.9	17.861	0	11.588	157840000	20
Q9DD18;Q9DD18-2	Q9DD18;Q9DD18-2	D-tyrosyl-tRNA(Tyr) deacylase 1	Dtd1		0.618128	0.13146	3.03383	1.04269	14.8981	16.4011	10.2251	16.8305	17.6496	16.1457	4	4	4	31.6	31.6	31.6	23.384	0	73.524	346040000	47
Q3TDS9;Q5M9M0;D3YY61;E9Q5A0;P19253	Q3TDS9;Q5M9M0;D3YY61;E9Q5A0;P19253	60S ribosomal protein L13a	Rpl13a	+	1.55593	0.0219429	2.94512	1.67283	12.4897	14.4995	12.5364	15.4069	16.283	16.6713	2	2	2	11	11	11	20.052	0	4.278	138860000	10
F8VPN4;E0CYU6;F6XXE6;E0CX86;F7CSZ6	F8VPN4;E0CYU6		Agl	+	2.12112	0.014	2.83394	2.14652	8.83317	9.89439	9.28484	12.0246	12.1559	12.3336	6	6	6	5.2	5.2	5.2	174.29	0	82.614	89158000	16
E9QKW3;Q9D8S5;Q640L9;O35326	E9QKW3;Q9D8S5;Q640L9;O35326	Serine/arginine-rich splicing factor 5	Srsf5		0.937821	0.0518447	2.83118	1.35209	11.7327	11.9722	11.3267	12.74	16.4595	14.3256	3	3	3	14.9	14.9	14.9	30.833	0	7.2003	203800000	27
Q9D8X2	Q9D8X2	Coiled-coil domain-containing protein 124	Ccdc124		0.56309	0.177381	2.78764	0.967825	12.9279	10.0382	16.4988	15.608	16.3318	15.888	5	5	5	30.4	30.4	30.4	25.345	0	29.546	341850000	17
Q3TQY2;Q8CBY8-2;Q3TRR2	Q3TQY2;Q8CBY8-2	Dynactin subunit 4	Dctn4	+	1.5096	0.0238462	2.78461	1.54308	12.7031	10.6245	12.4914	14.0097	15.5822	14.581	14	14	1	39.3	39.3	2.2	52.241	0	247.2	14031000000	99
P43274;Q5SZA3;Q07133;P15864	P43274;Q5SZA3;Q07133;P15864	Histone H1.4;Histone H1t;Histone H1.2	Hist1h1e;Hist1h1c;Hist1h1t		0.913622	0.0562243	2.70873	1.2571	12.7539	15.5722	16.3817	16.9965	17.6183	18.2192	2	2	1	10.5	10.5	5.5	21.977	0	3.9553	812610000	57
P27659;D3YZ47	P27659;D3YZ47	60S ribosomal protein L3	Rpl3	+	2.17133	0.0156552	2.70735	2.16484	11.5937	11.8004	12.4147	14.606	14.7329	14.5919	2	2	2	7.7	7.7	7.7	46.109	0	5.8461	65816000	10
D3YWT1;D3Z3N4	D3YWT1;D3Z3N4		Hnrnph3		0.920149	0.0566909	2.65111	1.1839	10.1395	12.1345	11.4454	11.7221	14.7448	15.2059	3	3	3	12.4	12.4	12.4	35.181	0	67.047	177690000	36
O55091	O55091	Protein IMPACT	Impact		0.664346	0.132567	2.63724	1.02679	15.614	11.6593	16.5854	16.3906	17.5959	17.7839	6	6	6	29.9	29.9	29.9	36.276	0	49.699	583610000	46
Q9D809	Q9D809		2200002D01Rik		0.673045	0.13168	2.62269	0.987616	10.6713	11.7729	13.2591	16.2949	11.5928	15.6837	1	1	1	12.3	12.3	12.3	12.123	0	3.3948	78027000	17
Q9CWK0;Q9CR57	Q9CWK0;Q9CR57	60S ribosomal protein L14	Rpl14		0.539328	0.208333	2.62209	0.893858	12.1092	10.9939	12.9993	15.5215	17.329	11.1182	3	3	3	16.3	16.3	16.3	26.316	0	14.29	67575000	28
F6SVV1;Q4FZE6;P62082	F6SVV1;Q4FZE6;P62082	40S ribosomal protein S7	Gm9493;Rps7	+	1.66694	0.0248	2.58858	1.71911	15.1597	16.0926	14.4541	17.5334	18.1383	17.8004	5	5	5	43.8	43.8	43.8	21.882	0	18.214	451310000	53
Q3TJ75;O08848	Q3TJ75;O08848	60 kDa SS-A/Ro ribonucleoprotein	Trove2	+	1.22676	0.0364138	2.58827	1.31904	12.7705	11.6959	14.3493	14.4648	16.4457	15.67	3	3	3	8.4	8.4	8.4	60.123	0	8.3177	174730000	8
A2AMW0;Q923G3;P47757-2;A2AMV7	A2AMW0;Q923G3;P47757-2;A2AMV7	F-actin-capping protein subunit beta	Capzb	+	1.30816	0.0290353	2.57786	1.58236	12.3484	12.7796	14.3839	15.8018	15.9085	15.5351	12	12	2	40.4	40.4	6.2	29.295	0	307.23	7928900000	167
Q3URG1;Q7TQD2	Q3URG1;Q7TQD2	Tubulin polymerization-promoting protein	Tppp		0.445664	0.260372	2.51017	0.797687	17.3706	11.6431	18.5026	17.8605	18.9459	18.2405	5	5	5	32.1	32.1	32.1	23.574	0	209.46	2374600000	94
E9PZB3;E9PYL9;D3Z3K1;A2BH07;Q9CXW4;A2BH06;D3YW69	E9PZB3;E9PYL9;D3Z3K1;A2BH07;Q9CXW4;A2BH06;D3YW69	60S ribosomal protein L11	Gm5093;Gm10036;Rpl11		0.681718	0.133375	2.50982	1.01285	15.8465	15.6982	11.5734	17.0188	17.6247	16.0041	2	2	2	13.2	13.2	13.2	19.876	0	14.964	186530000	12
Q03157;E9Q910	Q03157;E9Q910	Amyloid-like protein 1;C30	Aplp1	+	2.13448	0.0183385	2.48417	1.66285	12.7	13.9079	13.2012	15.341	15.4747	16.4459	7	7	7	14.1	14.1	14.1	72.75	0	123.48	1587200000	98
Q564E2;G5E8N5;P06151;D3Z736;D3YZQ9;Q6NXW3	Q564E2;G5E8N5;P06151;D3Z736;D3YZQ9	L-lactate dehydrogenase;L-lactate dehydrogenase A chain	Ldha	+	1.19627	0.04	2.44734	1.25642	10.3863	12.7099	12.4454	15.182	14.5483	13.1533	4	4	4	15.4	15.4	15.4	36.498	0	8.9204	224500000	12
E9Q9J0;Q66JP1;E9Q0Z8;Q642L7;E9Q4P0;E9Q5F6;E9QNP0;Q5SX22;Q78XY9;Q922Z8;Q8VC46;P62984;P62983;P0CG49;P0CG50;F6X7C4;D3YYZ2	E9Q9J0;Q66JP1;E9Q0Z8;Q642L7;E9Q4P0;E9Q5F6;E9QNP0;Q5SX22;Q78XY9;Q922Z8;Q8VC46;P62984;P62983;P0CG49;P0CG50;F6X7C4	Ubiquitin-60S ribosomal protein L40;Ubiquitin;60S ribosomal protein L40;Ubiquitin-40S ribosomal protein S27a;Ubiquitin;40S ribosomal protein S27a;Polyubiquitin-B;Ubiquitin;Polyubiquitin-C;Ubiquitin;Ubiquitin-related 1;Ubiquitin-related 2	Uba52;Rps27a;Kxd1;Ubc;Ubb	+	1.24089	0.0378667	2.43128	1.41307	16.7134	16.7803	18.7878	19.4257	20.2407	19.9091	3	3	3	35.4	35.4	35.4	10.914	0	86.485	1554300000	65
Q6P542	Q6P542	ATP-binding cassette sub-family F member 1	Abcf1	+	1.7964	0.0241558	2.38442	1.66812	12.5198	13.1103	13.8934	15.2989	15.8553	15.5224	8	8	8	17.2	17.2	17.2	94.944	0	85.774	613080000	40
Q8BGN3;D3YU63;F6R291	Q8BGN3;D3YU63	Ectonucleotide pyrophosphatase/phosphodiesterase family member 6	Enpp6	+	2.67404	0.0153898	2.36973	2.01448	15.7704	15.9712	15.8299	17.8996	18.4384	18.3427	14	14	14	47.5	47.5	47.5	50.618	0	206.34	2363700000	251
H3BJ30;H3BJW3;Q6NVF9;H3BKW0	H3BJ30;H3BJW3;Q6NVF9;H3BKW0	Cleavage and polyadenylation specificity factor subunit 6	Cpsf6		0.870453	0.0908034	2.29156	1.14267	14.2158	11.6771	11.0299	14.1448	15.032	14.6207	3	3	3	10	10	10	59.308	0	128.52	84854000	26
Q52L87;P68373;P05213	Q52L87;P68373;P05213	Tubulin alpha-1C chain;Tubulin alpha-1B chain	Tuba1c;Tuba1b		0.387748	0.314159	2.28275	0.705853	11.4619	16.8257	18.8482	18.7245	17.6901	17.5695	17	1	0	44.8	3.1	0	49.909	0	78.334	1550000000	92
Q3UV17	Q3UV17	Keratin, type II cytoskeletal 2 oral	Krt76	+	2.17844	0.0216338	2.25468	1.74571	11.1504	11.1571	11.4912	13.1334	13.3915	14.0378	3	1	1	4.2	1.5	1.5	62.844	0	3.873	176700000	18
Q6PAN0;Q9ER58	Q6PAN0;Q9ER58	Testican-2	Spock2		0.834751	0.10681	2.21392	1.11868	14.6541	11.5914	11.9444	14.6968	15.2158	14.9191	4	4	4	19.6	19.6	19.6	35.722	0	29.874	134500000	23
Q64332;Q64332-2;Q8CE19	Q64332;Q64332-2;Q8CE19	Synapsin-2	Syn2		0.572289	0.217778	2.16924	0.885103	10.4458	13.3578	15.3828	14.8088	15.2948	15.5906	8	7	7	23.5	20.8	20.8	63.372	0	81.214	638450000	37
Q9JMG7;Q9JMG7-2;Q3UMU9-2;Q3UMU9;Q3UMU9-3	Q9JMG7;Q9JMG7-2	Hepatoma-derived growth factor-related protein 3	Hdgfrp3		0.788168	0.126951	2.16526	1.07961	19.3601	21.9547	18.6559	22.0127	22.2131	22.2407	8	7	7	51	47	47	22.43	0	323.31	14116000000	230
A3KML3;F6YY69;F6VW30;P68254-2;P68254	A3KML3;F6YY69;F6VW30;P68254-2;P68254	14-3-3 protein theta	Ywhaq		0.758133	0.139877	2.14961	0.942507	11.1105	13.0137	14.6704	13.5599	15.7324	15.9512	6	4	4	33.1	25.7	25.7	27.778	0	98.669	302280000	37
Q5SZV3;Q497E9;D3YW44;P62242;G3XA55	Q5SZV3;Q497E9;D3YW44;P62242;G3XA55	40S ribosomal protein S8	Rps8		0.72533	0.154824	2.12457	1.00717	15.8159	13.521	17.2762	17.5565	18.0329	17.3973	5	5	5	26.4	26.4	26.4	24.235	0	108.06	586670000	56
Q3TYV5;P16330-2;P16330	Q3TYV5;P16330-2;P16330	2,3-cyclic-nucleotide 3-phosphodiesterase	Cnp		0.78248	0.132341	2.09173	1.04923	11.4638	11.5335	11.9105	11.8023	14.3391	15.0417	4	4	4	11.2	11.2	11.2	47.123	0	24.098	63284000	14
Q9CXG3;D6RJ77	Q9CXG3	Peptidyl-prolyl cis-trans isomerase-like 4	Ppil4		0.603557	0.216757	2.0872	0.905408	15.5039	14.5218	11.2053	15.8878	15.615	15.9898	10	10	10	28.9	28.9	28.9	57.23	0	197.85	646860000	64
P01837	P01837	Ig kappa chain C region			0.351762	0.370308	2.06988	0.638795	12.1885	10.4775	11.6424	17.8424	10.902	11.7737	2	2	2	26.4	26.4	26.4	11.778	0	35.501	134460000	13
F8WHY1;Q564E6;P32067;D6RI87;A2AR07;F6SXM5	F8WHY1;Q564E6;P32067;D6RI87;A2AR07	Lupus La protein homolog	Ssb		1.05847	0.0706316	2.05145	1.18944	12.6696	11.3588	10.2689	13.7951	13.0872	13.5693	3	3	3	11.3	11.3	11.3	43.869	0	56.043	30290000	5
Q9CQF3	Q9CQF3	Cleavage and polyadenylation specificity factor subunit 5	Nudt21		1.19774	0.0577407	2.03865	1.18836	13.8043	14.9061	14.708	15.2561	17.2338	17.0444	6	6	6	33.9	33.9	33.9	26.24	0	22.081	250640000	26
Q76MZ3;G3UWL2;G3UXQ1;H3BIV7;H3BLQ0;Q3TTF6;H3BKU1;G3UWS4;Q7TNP2;H3BK50;H3BJ83;H3BLE7	Q76MZ3	Serine/threonine-protein phosphatase 2A 65 kDa regulatory subunit A alpha isoform	Ppp2r1a		0.807374	0.140962	1.97039	1.03182	13.2219	10.1642	12.1726	13.748	14.1138	13.6081	9	9	9	21.7	21.7	21.7	65.322	0	35.599	454130000	25
E9PZ94;P47963;D3YX54	E9PZ94;P47963;D3YX54	60S ribosomal protein L13	Rpl13		0.506843	0.267318	1.88429	0.766362	15.8812	11.6497	15.8652	16.4663	16.9453	15.6375	5	5	5	27.9	27.9	27.9	22.098	0	37.168	261780000	21
Q8BP92;D6RHL9	Q8BP92	Reticulocalbin-2	Rcn2		0.429037	0.313116	1.88257	0.701758	12.3255	16.1811	17.9112	17.9904	16.9167	17.1584	11	11	11	63.4	63.4	63.4	37.27	0	149.27	881770000	70
Q5M8R8;P14869;E9Q070;D3YVM5	Q5M8R8;P14869;E9Q070;D3YVM5	60S acidic ribosomal protein P0	Rplp0;Gm8730		0.604604	0.228696	1.85908	0.862232	12.0954	12.0777	12.2505	11.6952	15.279	15.0265	4	4	4	14.5	14.5	14.5	34.216	0	13.596	46179000	15
P30681	P30681	High mobility group protein B2	Hmgb2		0.549551	0.249704	1.85451	0.743824	18.1875	18.5111	15.1571	18.9301	21.0427	17.4465	5	5	5	19.5	19.5	19.5	24.162	0	23.547	2059700000	41
Q80TN1;F8WIS9;P11798;D3Z7K9;F6WHR9;F8WHB5;P11798-2	Q80TN1;F8WIS9;P11798	Calcium/calmodulin-dependent protein kinase type II subunit alpha	Camk2a		0.56984	0.241831	1.83991	0.80141	11.5055	14.8245	10.867	14.6116	13.405	14.7002	5	5	3	13.6	13.6	7.2	55.013	0	10.853	214270000	12
A2AER7;Q91VJ5;A2AER8;A2AER9	A2AER7;Q91VJ5;A2AER8	Polyglutamine-binding protein 1	Pqbp1		0.732194	0.189305	1.82491	0.912102	12.3043	12.7226	11.6067	14.3322	15.507	12.2691	3	3	3	22.4	22.4	22.4	30.597	0	56.338	91162000	14
D3YYL7;P62274	D3YYL7;P62274	40S ribosomal protein S29	Gm10126;Rps29		0.236325	0.529398	1.7041	0.471853	10.3351	17.651	18.5609	16.8134	17.4422	17.4037	1	1	1	19.6	19.6	19.6	6.6587	0	2.1008	84965000	10
B1AZS9;O08807	B1AZS9;O08807	Peroxiredoxin-4	Prdx4		0.441056	0.32466	1.69597	0.640525	12.7969	15.3727	11.1519	15.693	12.6188	16.0976	2	1	1	8.3	4.8	4.8	26.391	0.0092736	1.6482	388920000	22
Q3UJC3;O70310;Q8CFK1;A2AJH3;Q3THR4;O70311	Q3UJC3;O70310	Glycylpeptide N-tetradecanoyltransferase;Glycylpeptide N-tetradecanoyltransferase 1	Nmt1		0.794106	0.19	1.69447	0.902497	11.1114	10.0042	10.2635	11.6337	13.7454	11.0833	8	8	8	21.2	21.2	21.2	56.888	0	16.968	664090000	30
Q8R5I6;A2AE91	Q8R5I6;A2AE91		Gstm4		1.33202	0.080487	1.67352	1.21484	18.9154	19.9904	20.0938	21.3714	21.2903	21.3584	16	7	7	56.9	28	28	25.519	0	323.31	10490000000	238
B2RY56-2;B2RY56;B2RY56-3	B2RY56-2;B2RY56	RNA-binding protein 25	Rbm25		0.673937	0.233827	1.61201	0.789856	14.2529	13.5014	11.277	13.5858	14.918	15.3635	5	5	5	8.2	8.2	8.2	99.551	0	19.232	477350000	24
D3Z6H3;D3Z4E5;Q9WUB4;F6XWI6	D3Z6H3;D3Z4E5;Q9WUB4	Dynactin subunit 6	Dctn6		0.47293	0.314094	1.60209	0.650549	9.73647	12.763	12.3039	15.4357	11.9462	12.2278	4	4	4	20	20	20	20.041	0	77.871	1276800000	34
F6XW53;F7BHL0;F6ZSN2;F6V0P5;Q08460-5;Q08460-3;Q08460-2;Q08460;Q08460-4	F6XW53;F7BHL0;F6ZSN2;F6V0P5;Q08460-5;Q08460-3;Q08460-2;Q08460;Q08460-4	Calcium-activated potassium channel subunit alpha-1	Kcnma1		0.984931	0.153693	1.5872	1.01924	11.6258	13.1946	13.3794	14.2682	14.3135	14.3797	2	2	2	2.3	2.3	2.3	114.57	0	2.0823	61471000	7
Q5YLW3;P62908;D3YV43	Q5YLW3;P62908	40S ribosomal protein S3	Rps3		1.62345	0.0653451	1.57621	1.16848	15.0371	15.4579	15.4768	16.8854	17.4583	16.3567	7	7	7	39.9	39.9	39.9	26.674	0	48.725	473250000	43
Q3UCH0;P47911;D3Z4I7;E9PUX4	Q3UCH0;P47911;D3Z4I7;E9PUX4	60S ribosomal protein L6	Rpl6;Gm5428		0.652856	0.243952	1.56955	0.7727	14.5013	11.3739	13.0867	15.3487	14.6784	13.6435	5	5	5	20.3	20.3	20.3	33.509	0	29.04	193500000	25
Q059U9;Q9DBR0	Q059U9;Q9DBR0	A-kinase anchor protein 8	Akap8		2.14806	0.0501961	1.56078	1.19393	11.1093	11.8613	11.6169	13.5029	12.974	12.793	8	8	8	21.1	21.1	21.1	76.293	0	85.593	468250000	33
H7BX95;Q6PDM2-3;Q6PDM2-2;Q6PDM2	H7BX95;Q6PDM2-3;Q6PDM2-2;Q6PDM2	Serine/arginine-rich splicing factor 1	Srsf1		0.371801	0.405738	1.54075	0.585955	11.1366	11.293	12.9378	10.3296	14.3628	15.2973	2	2	2	8.7	8.7	8.7	28.329	0	2.1238	147460000	6
A8IP69;P61982	A8IP69;P61982	14-3-3 protein gamma;14-3-3 protein gamma, N-terminally processed	Ywhag		0.766186	0.222623	1.53976	0.802013	11.9334	12.8945	10.4827	12.3593	13.1634	14.4071	5	3	3	24.7	17.4	17.4	28.302	0	111.34	144790000	11
Q3UAD6;P08113;F7C312;D3Z1R1	Q3UAD6;P08113;F7C312	Endoplasmin	Hsp90b1		0.393302	0.388785	1.53213	0.615569	14.7439	11.308	16.2322	15.1725	15.5104	16.1976	8	7	7	13.3	11.8	11.8	92.475	0	55.872	684240000	56
B9EIC7;Q8K0S0;E0CXJ1	B9EIC7;Q8K0S0;E0CXJ1	Phytanoyl-CoA hydroxylase-interacting protein	Phyhip		0.804325	0.216107	1.52861	0.824612	10.6955	12.31	11.1091	11.499	13.7046	13.4969	3	3	3	9.4	9.4	9.4	37.554	0	12.655	321610000	15
B2KGP3;Q80TL0	B2KGP3;Q80TL0	Protein phosphatase 1E	Ppm1e		0.396426	0.388365	1.51351	0.601239	11.491	11.0431	15.475	14.9222	14.5518	13.0757	2	2	2	3.3	3.3	3.3	83.418	0	16.007	90865000	9
P99029-2;P99029;G3UZJ4;E9Q9H9;H3BJQ7	P99029-2;P99029;G3UZJ4;E9Q9H9;H3BJQ7	Peroxiredoxin-5, mitochondrial	Prdx5		0.222566	0.572394	1.50743	0.436041	18.6247	11.4017	18.7117	18.2141	18.1151	16.9313	8	8	8	48.8	48.8	48.8	17.015	0	47.383	1309500000	73
G3UYD0;Q3UHU8;Q9ESZ8-5;Q9ESZ8-4;Q9ESZ8-3;Q9ESZ8-6;Q9ESZ8-2;Q9ESZ8;G3UYJ6;G3UX27	G3UYD0;Q3UHU8;Q9ESZ8-5;Q9ESZ8-4;Q9ESZ8-3;Q9ESZ8-6;Q9ESZ8-2;Q9ESZ8	General transcription factor II-I	Gtf2i		0.690725	0.247619	1.47256	0.765074	11.937	9.21989	11.0607	13.0345	11.4337	12.167	5	5	5	8.9	8.9	8.9	103.08	0	15.41	121290000	19
G5E8Y3;Q9CR80	G5E8Y3;Q9CR80	Protein FAM32A	Fam32a	+	2.84137	0.04872	1.42361	1.2318	19.1603	19.2538	18.9588	20.7849	20.5183	20.3406	3	3	3	27.2	27.2	27.2	13.441	0	125.65	1875000000	68
Q3TGY1;Q9DBU6;Q8BR75;E9Q6P8	Q3TGY1;Q9DBU6;Q8BR75;E9Q6P8	Serine/Arginine-related protein 53	Rsrc1		0.267081	0.517642	1.40222	0.453977	10.3978	11.2707	15.6944	14.2065	15.9024	11.4606	5	5	5	25.3	25.3	25.3	33.542	0	21.48	154270000	16
Q9WUA5;G5E8E2	Q9WUA5;G5E8E2	Laforin	Epm2a		0.602728	0.293923	1.3914	0.719916	12.8331	11.7449	12.2573	14.8554	14.1993	11.9549	5	5	5	33	33	33	36.977	0	40.278	211440000	17
G5E866;Q99NB9	G5E866;Q99NB9	Splicing factor 3B subunit 1	Sf3b1		0.437151	0.38238	1.39045	0.621763	10.7725	13.2352	14.8901	13.8758	14.9418	14.2515	9	9	9	9.9	9.9	9.9	145.83	0	61.123	286180000	33
Q3UY00;P50114	Q3UY00;P50114	Protein S100;Protein S100-B	S100b		0.277049	0.513061	1.38571	0.48783	13.8016	19.6178	18.8858	18.7372	19.212	18.513	3	3	3	40.2	40.2	40.2	10.728	0	35.483	500750000	26
Q14C38;Q8CCT4;A2AEC2;Q9DB24;Q8R0A5	Q14C38;Q8CCT4;A2AEC2;Q9DB24;Q8R0A5	Transcription elongation factor A protein-like 5;Transcription elongation factor A protein-like 3	Tceal5;Tceal3;Tceal6		0.60054	0.303087	1.35645	0.730998	9.5967	12.3198	11.9322	12.6181	12.811	12.4888	2	2	2	11.5	11.5	11.5	22.038	0	9.083	31049000	17
A2AS59;P12658;Q8CCS7;Q08331	A2AS59;P12658	Calbindin	Calb1		0.997316	0.207669	1.35559	0.915633	14.9106	16.5541	15.7909	17.248	17.074	17.0003	8	8	8	41	41	41	29.994	0	113.06	890590000	58
Q9Z315	Q9Z315	U4/U6.U5 tri-snRNP-associated protein 1	Sart1		1.89079	0.100407	1.32545	1.02316	12.1371	12.1773	11.6235	13.0339	13.1063	13.7741	3	3	3	6.3	6.3	6.3	90.884	0	58.216	131090000	32
Q62095;B9EIA2;Q3TQX5;P16381;Q62167	Q62095;B9EIA2;Q3TQX5;P16381;Q62167	ATP-dependent RNA helicase DDX3Y;Putative ATP-dependent RNA helicase Pl10;ATP-dependent RNA helicase DDX3X	Ddx3y;D1Pas1;Ddx3x		0.401293	0.418582	1.28391	0.548808	9.94065	9.93014	13.1886	10.7324	13.1413	13.0375	7	6	6	12	10.3	10.3	73.427	0	15.21	72611000	18
P15626;D3YX76;F6Y363	P15626;D3YX76	Glutathione S-transferase Mu 2	Gstm2		1.79536	0.138809	1.20682	1.01573	23.3051	23.9146	23.4822	24.738	24.7091	24.8752	24	18	11	78.9	70.2	41.7	25.716	0	323.31	140900000000	913
Q9ER72;Q3U716;Q9ER72-2;F6UYH5	Q9ER72;Q3U716;Q9ER72-2	Cysteine--tRNA ligase, cytoplasmic	Cars		0.987778	0.240606	1.18168	0.811099	17.8686	16.5983	16.5236	17.9639	18.4285	18.1432	25	25	25	35.7	35.7	35.7	94.859	0	323.31	6676200000	357
D3Z0Y2;Q6GT24;O08709;Q8BG37	D3Z0Y2;Q6GT24;O08709	Peroxiredoxin-6	Prdx6		3.74101	0.0827241	1.15299	1.06707	16.0412	16.2146	16.106	17.3985	17.2028	17.2195	9	9	9	54	54	54	22.494	0	32.052	1004400000	56
P17751;H7BXC3	P17751;H7BXC3	Triosephosphate isomerase	Tpi1		0.428221	0.436693	1.13246	0.565183	14.2467	17.2257	17.2395	17.1105	17.4929	17.506	8	8	8	37.8	37.8	37.8	32.191	0	173.86	2002600000	102
A6H6S8;Q8CI61	A6H6S8;Q8CI61	BAG family molecular chaperone regulator 4	Bag4		0.777482	0.298907	1.13047	0.688485	13.7597	12.7333	14.6196	14.157	15.1878	15.1591	4	4	4	12.3	12.3	12.3	49.094	0	30.334	119780000	36
P63101;D3YXN6;D3YXF4;D3YW45	P63101	14-3-3 protein zeta/delta	Ywhaz		0.537881	0.382621	1.12114	0.600945	14.5671	17.1776	16.4936	16.5373	17.2395	17.8249	9	9	7	41.6	41.6	34.3	27.771	0	198.26	1774500000	85
Q9QZB9;H3BJ75	Q9QZB9	Dynactin subunit 5	Dctn5		0.50963	0.403474	1.10868	0.601726	11.0758	11.0641	10.539	11.7857	10.6952	13.5239	4	4	4	19.8	19.8	19.8	20.14	0	138.74	2480000000	33
A2ARP8;Q9QYR6;Q9QYR6-2	A2ARP8;Q9QYR6;Q9QYR6-2	Microtubule-associated protein 1A;MAP1A heavy chain;MAP1 light chain LC2	Map1a		2.91512	0.126862	1.08335	0.958839	15.6488	15.7416	15.9389	16.6878	17.0261	16.8654	43	42	42	21.7	21.4	21.4	325.88	0	323.31	4808000000	330
F6U106;O88569-3;O88569-2;O88569	F6U106;O88569-3;O88569-2;O88569	Heterogeneous nuclear ribonucleoproteins A2/B1	Hnrnpa2b1		0.235296	0.611953	1.06112	0.392616	15.7919	11.0818	15.768	14.7434	14.4787	16.6029	7	7	7	23.3	23.3	23.3	37.27	0	33.442	1136700000	37
F6VYH3;Q3TG23;Q9ESX4-2;Q9ESX4	F6VYH3;Q3TG23;Q9ESX4-2;Q9ESX4	Nucleolar protein of 40 kDa	Zcchc17		1.67961	0.216053	1.04155	0.812592	19.3778	19.7498	20.0606	20.3946	20.8362	21.0819	4	4	4	19.5	19.5	19.5	22.854	0	49.41	4660800000	97
Q80W21;D3YVP6;D3YVP5;E9QAC8;D3YZ29	Q80W21;D3YVP6;D3YVP5;E9QAC8;D3YZ29	Glutathione S-transferase Mu 7	Gstm7		1.01317	0.278802	1.04056	0.766943	23.6247	24.8337	24.0462	25.2091	25.2813	25.1359	22	11	11	78	41.3	41.3	25.709	0	323.31	228970000000	1815
P09405	P09405	Nucleolin	Ncl		0.431714	0.45619	1.02136	0.52454	12.5629	12.3458	11.42	12.3887	14.8839	12.12	7	7	7	12.6	12.6	12.6	76.722	0	15.863	138050000	23
Q9QYC0;F8WHZ9;F8WGR0;Q9QYC0-2;E9Q1K3;F6RDR0;F6V4G5;D3Z0T1	Q9QYC0;F8WHZ9;F8WGR0;Q9QYC0-2;E9Q1K3	Alpha-adducin	Add1		0.375718	0.513207	0.965275	0.486004	13.5473	11.5872	10.2521	12.3629	13.1869	12.7326	9	9	9	18.4	18.4	18.4	80.646	0	22.335	50557000	22
P97822-2;P97822;E9Q5H2;E9PZF5;E9Q2G1;E9Q0X5;E9Q5H9	P97822-2;P97822;E9Q5H2;E9PZF5	Acidic leucine-rich nuclear phosphoprotein 32 family member E	Anp32e		0.971948	0.313348	0.959768	0.708129	21.0373	19.8735	20.7464	21.6022	21.544	21.3901	6	6	6	24.6	24.6	24.6	28.245	0	323.31	10102000000	219
Q5SVI9;Q6ZWS7;Q5SVJ1;Q5SVI3;Q5SVI0;Q5SVI2;Q68EG2;Q5SVI1;Q5SVJ0;Q923T9-3;Q923T9-2;Q923T9;P28652;Q8CCM0;Q3TY93;E9QM47;E9PXV3;E9Q1W0;E9Q2E8;E9Q1V9;E9Q1T1;Q6PHZ2-2;Q6PHZ2-4;Q6PHZ2;Q6PHZ2-5;F8WIR6;E9PYZ8;E9QAJ4;D6RDQ8	Q5SVI9;Q6ZWS7;Q5SVJ1;Q5SVI3;Q5SVI0;Q5SVI2;Q68EG2;Q5SVI1;Q5SVJ0;Q923T9-3;Q923T9-2;Q923T9;P28652;Q8CCM0;Q3TY93;E9QM47;E9PXV3;E9Q1W0;E9Q2E8;E9Q1V9;E9Q1T1;Q6PHZ2-2;Q6PHZ2-4;Q6PHZ2;Q6PHZ2-5;F8WIR6	Calcium/calmodulin-dependent protein kinase type II subunit gamma;Calcium/calmodulin-dependent protein kinase type II subunit beta;Calcium/calmodulin-dependent protein kinase type II subunit delta	Camk2b;Camk2g;Camk2d		0.491312	0.452	0.958141	0.55186	11.1064	10.975	13.2453	12.7707	12.6913	12.7393	4	2	2	14.8	8.4	8.4	54.103	0	5.2704	15022000	4
Q6GR78;Q3TWF3;P12023-2;P12023;E9QL91;P12023-3;E9PWY4	Q6GR78;Q3TWF3;P12023-2;P12023;E9QL91;P12023-3;E9PWY4	Amyloid beta A4 protein;N-APP;Soluble APP-alpha;Soluble APP-beta;C99;Beta-amyloid protein 42;Beta-amyloid protein 40;C83;P3(42);P3(40);C80;Gamma-secretase C-terminal fragment 59;Gamma-secretase C-terminal fragment 57;Gamma-secretase C-terminal fragment 50;C31	App		1.12718	0.313447	0.896481	0.658883	16.6488	16.8822	16.1731	17.498	16.9392	17.9564	9	8	8	16.1	15	15	78.442	0	135.33	3518100000	147
Q8BTI8-3;Q8BTI8;Q8BTI8-2	Q8BTI8-3;Q8BTI8;Q8BTI8-2	Serine/arginine repetitive matrix protein 2	Srrm2		0.740956	0.390781	0.889804	0.576502	12.3699	11.4609	12.5222	13.3056	12.1584	13.5584	3	3	3	1.7	1.7	1.7	285.15	0	83.512	318720000	23
A2AL12;Q5FB19;Q8BG05;E9Q7H5;B2RXM2;Q0VG47;Q8BG05-2;F8VPW0;A2AL13	A2AL12;Q5FB19;Q8BG05;E9Q7H5;B2RXM2;Q0VG47;Q8BG05-2;F8VPW0	Heterogeneous nuclear ribonucleoprotein A3	Hnrnpa3;Gm8991;Gm6793		0.515818	0.466163	0.85994	0.49777	12.2477	10.7329	11.9436	11.7091	12.208	13.5868	5	5	5	22	22	22	34.476	0	35.829	198490000	25
Q58E65;O08663	Q58E65;O08663	Methionine aminopeptidase 2	Metap2		0.243848	0.643985	0.823694	0.355044	12.2138	14.1515	11.6783	12.4563	12.3832	15.6752	4	4	4	10.9	10.9	10.9	52.921	0	37.238	290470000	30
P15105;D3YVK1;D3Z121	P15105;D3YVK1	Glutamine synthetase	Glul		1.05678	0.372792	0.812163	0.643772	16.5856	16.675	16.6395	16.9423	17.5818	17.8125	5	5	5	15.5	15.5	15.5	42.119	0	54.827	1229400000	73
F8WJD8;Q8BKQ3;Q62288;D3Z425	F8WJD8;Q8BKQ3;Q62288;D3Z425	Testican-1	Spock1		1.10397	0.37216	0.806828	0.648166	15.2363	15.5694	14.7318	15.9392	16.0263	15.9926	5	5	5	14.1	14.1	14.1	42.34	0	46.604	745500000	43
Q99LX5	Q99LX5	Multiple myeloma tumor-associated protein 2 homolog	Mmtag2		1.08604	0.372788	0.795921	0.591979	12.6433	12.1344	11.8147	12.6263	12.8935	13.4604	1	1	1	5.4	5.4	5.4	29.298	0	12.174	48549000	10
E9QMW7;Q9DCB1-2;Q9DCB1-3;Q9DCB1	E9QMW7;Q9DCB1-2;Q9DCB1-3;Q9DCB1	High mobility group nucleosome-binding domain-containing protein 3	Hmgn3		0.143536	0.762526	0.79002	0.27133	17.49	12.3528	11.3645	14.3403	14.9684	14.2687	1	1	1	13.7	13.7	13.7	10.232	0	4.8257	230900000	31
P08551	P08551	Neurofilament light polypeptide	Nefl		0.707878	0.446044	0.783463	0.53237	16.8079	17.6181	16.1665	18.02	17.2764	17.6465	24	24	22	55.1	55.1	51.9	61.508	0	323.31	4942300000	283
Q3THA6;F8WH59;Q8BL97-3;Q8BL97-4;Q8BL97-2;Q8BL97	Q3THA6;F8WH59;Q8BL97-3;Q8BL97-4;Q8BL97-2;Q8BL97	Serine/arginine-rich splicing factor 7	Srsf7		0.247784	0.66742	0.753819	0.3575	18.6584	19.1597	15.6319	18.3335	18.7331	18.6449	3	3	2	14.7	14.7	8.8	27.377	0	46.552	3299400000	95
G3XA10;Q8VEK3	G3XA10;Q8VEK3	Heterogeneous nuclear ribonucleoprotein U	Gm28062;Hnrnpu		1.16169	0.393251	0.747629	0.615745	15.1136	15.1723	15.7767	16.1636	16.07	16.0718	9	9	9	12.7	12.7	12.7	86.805	0	51.34	930870000	88
Q9CQM9	Q9CQM9	Glutaredoxin-3	Glrx3		0.383294	0.588359	0.727831	0.424728	16.4856	16.9132	18.7999	18.0819	18.2491	18.0512	11	11	11	48.1	48.1	48.1	37.778	0	114.42	2511900000	234
Q04750;F8WIA2	Q04750;F8WIA2	DNA topoisomerase 1	Top1		1.47402	0.394604	0.692277	0.56885	15.4188	15.8932	15.407	16.3474	15.9808	16.4676	3	3	3	5.6	5.6	5.6	90.875	0	35.062	995360000	25
Q04447	Q04447	Creatine kinase B-type	Ckb		0.16525	0.752838	0.690613	0.277986	12.34	16.8266	16.5113	15.5877	16.5883	15.5738	8	8	8	35.7	35.7	35.7	42.713	0	323.31	1135600000	80
P63242;Q8BGY2	P63242	Eukaryotic translation initiation factor 5A-1	Eif5a		1.16642	0.42027	0.690323	0.544036	18.4531	18.7137	18.1683	19.0705	19.5411	18.7945	5	5	5	31.2	31.2	31.2	16.832	0	224.69	2420000000	137
Q0VBA4;Q9D7S7-2;Q9D7S7	Q0VBA4;Q9D7S7-2;Q9D7S7	60S ribosomal protein L22-like 1	Rpl22l1		0.804864	0.476487	0.6781	0.509196	21.3978	22.4157	22.2615	22.5061	22.8054	22.7977	3	3	3	39.3	39.3	39.3	14.467	0	293.88	7844000000	172
Q9Z0H8-2;Q9Z0H8	Q9Z0H8-2;Q9Z0H8	CAP-Gly domain-containing linker protein 2	Clip2		0.205459	0.735943	0.627483	0.29959	11.475	11.6401	11.2246	9.90437	13.0203	13.2975	2	1	1	2.7	1.5	1.5	111.85	0	2.0959	104330000	2
Q921W2;Q545C1;P70318;D6RGU1;Q8CII5;G5E8L2;Q80ZW7;D3YY02;D3Z4H6;Q564E7;P52912	Q921W2;Q545C1;P70318;D6RGU1;Q8CII5;G5E8L2;Q80ZW7	Nucleolysin TIAR	Tial1;Tia1		0.824598	0.51335	0.614895	0.457015	15.3594	16.1803	15.8934	16.8311	16.4711	15.9756	3	3	3	12	12	12	41.53	0	16.256	791850000	28
Q61686	Q61686	Chromobox protein homolog 5	Cbx5		0.11651	0.821186	0.595456	0.210599	11.0408	16.3767	12.6204	14.4929	12.1564	15.1749	6	6	6	27.2	27.2	27.2	22.186	0	24.688	268440000	37
P19157;F8WJD9;P46425;F6RWR5	P19157;F8WJD9;P46425	Glutathione S-transferase P 1;Glutathione S-transferase P 2	Gstp1;Gstp2		0.807922	0.5316	0.58948	0.455373	24.7387	25.618	24.8515	25.4585	25.7252	25.7931	17	17	17	65.7	65.7	65.7	23.609	0	323.31	352710000000	2080
P51859;E0CXA0;E0CYW7	P51859;E0CXA0	Hepatoma-derived growth factor	Hdgf		0.325285	0.669162	0.582526	0.344445	17.3784	19.2477	17.2116	18.1264	18.9143	18.5446	10	10	9	57.4	57.4	54	26.268	0	109.8	2958400000	81
P12960	P12960	Contactin-1	Cntn1		0.138424	0.809462	0.554801	0.227977	10.418	14.1162	14.5811	12.4632	14.0973	14.2193	15	15	15	20	20	20	113.39	0	93.546	1113800000	71
Q8C605;Q9WUA3;Q9WUA3-2;F6YL81	Q8C605;Q9WUA3;Q9WUA3-2	ATP-dependent 6-phosphofructokinase;ATP-dependent 6-phosphofructokinase, platelet type	Pfkp		0.232397	0.753785	0.494508	0.272885	14.7214	13.0029	15.4326	14.9742	14.1915	15.4747	9	8	7	15.1	13.9	11.5	85.546	0	79.457	525400000	89
P10649;A2AE89	P10649;A2AE89	Glutathione S-transferase Mu 1	Gstm1		0.809778	0.617205	0.484544	0.38579	28.4267	29.2089	28.9022	29.2601	29.172	29.5594	29	29	9	77.5	77.5	22.9	25.97	0	323.31	3935200000000	15552
B2RVQ7;Q9D115	B2RVQ7;Q9D115	Zinc finger protein 706	Zfp706;Znf706		0.598929	0.657985	0.474801	0.365452	20.2181	21.2264	20.528	21.1636	21.1498	21.0836	1	1	1	15.8	15.8	15.8	8.4977	0	19.099	2860300000	68
Q5EBQ6;G3UW34;D3YYQ0;P51410;D3YZT0;D3Z629	Q5EBQ6;G3UW34;D3YYQ0;P51410;D3YZT0;D3Z629	60S ribosomal protein L9	Rpl9		0.116859	0.845363	0.440995	0.185872	15.4374	12.6515	15.6234	13.2127	16.5844	15.2382	2	2	2	15.1	15.1	15.1	21.881	0	11.065	117080000	8
Q4V9T8;G3UW42;P48024;D3YXK8	Q4V9T8;G3UW42;P48024;D3YXK8	Eukaryotic translation initiation factor 1	Eif1		1.07229	0.626743	0.438711	0.368215	20.7805	20.4369	20.8469	20.9282	21.0473	21.4049	7	7	2	43.4	43.4	29.2	12.746	0	323.31	5348100000	160
Q544Z7;P28352;D3Z124;F6QA74	Q544Z7;P28352;D3Z124;F6QA74	DNA-(apurinic or apyrimidinic site) lyase;DNA-(apurinic or apyrimidinic site) lyase, mitochondrial	Apex1		0.0779491	0.886128	0.397109	0.144771	16.0768	12.0353	17.3252	15.3757	16.8297	14.4232	4	4	4	18.9	18.9	18.9	35.49	0	136.83	421830000	30
Q80ZJ2;Q924B0;O55023;D3Z703	Q80ZJ2;Q924B0;O55023	Inositol monophosphatase 1	Impa1		0.122143	0.853785	0.377007	0.177254	11.3064	13.9736	12.7184	14.2938	13.3432	11.4925	3	3	3	12.7	12.7	12.7	29.942	0	9.5333	269890000	25
P46460;G3UX86;G3UX98	P46460	Vesicle-fusing ATPase	Nsf		0.158492	0.836038	0.366136	0.200893	14.9728	12.5796	12.6239	14.1618	13.3744	13.7385	17	17	17	26.6	26.6	26.6	82.613	0	133.46	1567000000	114
Q3TNY9;P28653	Q3TNY9;P28653	Biglycan	Bgn		0.603374	0.735333	0.365618	0.291717	20.0052	20.1717	20.3789	20.5401	20.1596	20.953	11	11	11	37.1	37.1	37.1	41.639	0	323.31	22377000000	418
Q2UZW7;Q6PER3	Q2UZW7;Q6PER3	Microtubule-associated protein RP/EB family member 3	Mapre3		0.327957	0.781342	0.344325	0.240813	17.1516	16.562	17.7231	16.9559	17.6988	17.8149	7	7	1	28.8	28.8	6.4	31.966	0	176.29	1395700000	76
Q80YX1-2;Q80YX1;E9QM60;E9QM59;E9QKW5;Q80YX1-5;Q80YX1-4;Q80YX1-3;Q80YX0	Q80YX1-2;Q80YX1;E9QM60;E9QM59;E9QKW5;Q80YX1-5;Q80YX1-4;Q80YX1-3	Tenascin	Tnc		0.370202	0.783203	0.334	0.242509	16.9638	16.002	16.414	16.5705	16.5097	17.3015	27	27	27	21.7	21.7	21.7	221.88	0	323.31	6371300000	313
Q7TMM9;CON__ENSEMBL:ENSBTAP00000025008;A2AQ07;G3UZR1	Q7TMM9	Tubulin beta-2A chain	Tubb2a		1.3868	0.753338	0.305426	0.281839	20.0668	20.0946	19.8522	20.3763	20.2872	20.2664	20	1	1	51.9	2.7	2.7	49.906	0	13.969	9158200000	95
Q4FZK2;Q9D8N0	Q4FZK2;Q9D8N0	Elongation factor 1-gamma	Eef1g		0.553461	0.78171	0.304292	0.247384	24.2928	24.9897	24.7735	24.817	24.9803	25.1715	24	24	24	52.9	52.9	52.9	50.06	0	323.31	325210000000	2334
Q9WVL0	Q9WVL0	Maleylacetoacetate isomerase	Gstz1		0.389762	0.807908	0.293962	0.22531	17.8273	18.2482	18.772	18.5153	18.3796	18.8345	11	11	11	63.4	63.4	63.4	24.275	0	323.31	4045600000	139
Q05D44	Q05D44	Eukaryotic translation initiation factor 5B	Eif5b		0.17275	0.859975	0.288272	0.180268	13.1774	13.7253	13.2932	12.5359	14.2631	14.2617	9	9	9	10.3	10.3	10.3	137.61	0	129.52	491290000	44
Q9JJZ2	Q9JJZ2	Tubulin alpha-8 chain	Tuba8		0.1079	0.884	0.283456	0.145463	14.1595	14.1006	16.1925	15.7907	15.7175	13.7947	13	3	3	35	9.1	9.1	50.051	0	21.633	210190000	20
B2M1R6;E9Q8D6;E9PVM4;Q5FWJ5;H7BXB7;P61979-3;P61979;P61979-2;H3BK96;H3BKD0;D3Z5X4;D3YWG1;H3BKI8;H3BLL4;Q8BT23;H3BJ43;H3BLP7	B2M1R6;E9Q8D6;E9PVM4;Q5FWJ5;H7BXB7;P61979-3;P61979;P61979-2;H3BK96;H3BKD0;D3Z5X4;D3YWG1;H3BKI8;H3BLL4	Heterogeneous nuclear ribonucleoprotein K	Hnrnpk;Gm7964		0.173208	0.863298	0.278614	0.176589	13.7654	14.3157	14.125	13.2583	15.0758	14.7079	7	7	7	20.7	20.7	20.7	48.562	0	21.688	261210000	33
E9Q3V8;Q9D7P1;Q5M9M7;P62849-2;P62849-3;P62849	E9Q3V8;Q9D7P1;Q5M9M7;P62849-2;P62849-3;P62849	40S ribosomal protein S24	Rps24		0.402081	0.817574	0.273504	0.212478	16.0753	15.5492	16.1337	16.3804	15.7565	16.4419	3	3	3	29	29	29	15.168	0	4.8438	177770000	21
Q7TSJ2;D3Z6W1;Q7TSJ2-2;Q7TSJ2-3	Q7TSJ2;D3Z6W1;Q7TSJ2-2;Q7TSJ2-3	Microtubule-associated protein 6	Map6		0.135498	0.868147	0.272399	0.156597	12.874	12.3542	13.9423	12.1836	13.8776	13.9264	12	12	12	23.7	23.7	23.7	96.449	0	103.73	510400000	86
B2RT77;Q78WZ7	B2RT77;Q78WZ7	DNA-directed RNA polymerase I subunit RPA43	Twistnb		0.474187	0.835473	0.242949	0.202123	16.6786	16.9712	17.3465	17.359	17.1832	17.1831	5	5	5	18.8	18.8	18.8	36.721	0	39.679	1081500000	28
Q548F2;Q9R111;D3YU09	Q548F2;Q9R111;D3YU09	Guanine deaminase	Gda		0.0854366	0.905266	0.2323	0.118752	11.8191	14.0757	11.6229	13.6952	12.705	11.8145	8	8	8	24.9	24.9	24.9	51.012	0	32.339	262430000	44
Q9DCY1;P24369	Q9DCY1;P24369	Peptidyl-prolyl cis-trans isomerase;Peptidyl-prolyl cis-trans isomerase B	Ppib		0.337138	0.855117	0.230829	0.182381	21.32	21.9503	21.1203	21.519	21.8132	21.7509	14	14	14	57.9	57.9	57.9	23.713	0	323.31	14996000000	389
O08553;D3YUS0	O08553	Dihydropyrimidinase-related protein 2	Dpysl2		0.169102	0.88772	0.214589	0.147536	16.6307	17.2693	18.1386	17.5524	17.3487	17.7814	17	17	14	48.4	48.4	42.1	62.277	0	323.31	3533500000	135
Q71M36-2;Q71M36;Q71M36-4;Q71M36-3	Q71M36-2;Q71M36;Q71M36-4	Chondroitin sulfate proteoglycan 5	Cspg5		0.120186	0.906407	0.187436	0.119492	18.2548	17.1205	18.3324	18.4344	17.2691	18.5664	4	4	4	10.2	10.2	10.2	57.339	0	93.163	3662200000	107
Q3UX10	Q3UX10	Tubulin alpha chain-like 3	Tubal3		0.149551	0.907505	0.185222	0.128368	16.5249	17.6055	17.8894	17.829	17.4035	17.3429	2	1	1	5.4	3.8	3.8	49.988	0	67.977	1905400000	39
Q71LX8;P11499;E9Q3D6;E9PX27;E9Q0C3	Q71LX8;P11499	Heat shock protein HSP 90-beta	Hsp90ab1		0.0890685	0.915238	0.180268	0.105568	15.3906	16.582	16.1628	15.0114	17.0102	16.6546	13	13	7	21.7	21.7	12.2	83.28	0	211.45	1840800000	138
Q56A15;G3UWG1;P62897;G3UW49	Q56A15;G3UWG1;P62897;G3UW49	Cytochrome c, somatic	Cycs;Gm10108		0.0426523	0.939379	0.176484	0.0743042	15.0742	16.1085	11.9604	13.4504	15.4139	14.8082	4	4	4	38.1	38.1	38.1	11.605	0	9.3272	101830000	14
Q5SUT0;Q5SUS9;Q61545;Q5SUS8	Q5SUT0;Q5SUS9;Q61545	RNA-binding protein EWS	Ewsr1		0.130034	0.90705	0.174369	0.118675	15.6434	15.7275	15.2979	14.8468	16.0212	16.324	3	3	3	7.6	7.6	7.6	64.988	0	7.093	412530000	28
Q549A5;Q06890;E9Q9B8;E9PUU2;E9PXG5;E9Q8Y5;E9Q2G2	Q549A5;Q06890;E9Q9B8;E9PUU2;E9PXG5;E9Q8Y5	Clusterin;Clusterin;Clusterin beta chain;Clusterin alpha chain	Clu		0.104538	0.913942	0.162752	0.105194	14.0673	14.0101	14.7611	14.6148	13.5187	15.1933	5	5	5	15.6	15.6	15.6	51.655	0	75.74	283560000	45
P11031	P11031	Activated RNA polymerase II transcriptional coactivator p15	Sub1		0.13323	0.912	0.161898	0.112769	22.6021	23.9463	23.451	23.1362	23.7779	23.5711	7	7	7	37.8	37.8	37.8	14.427	0	323.31	36947000000	326
B7ZC16;Q60829-2;Q60829	B7ZC16;Q60829-2;Q60829	Protein phosphatase 1 regulatory subunit 1B	Ppp1r1b		0.0266421	0.961108	0.14607	0.0533616	11.6683	16.6372	17.0394	15.3628	14.8982	15.5221	4	4	4	48.1	48.1	48.1	17.555	0	52.704	226960000	15
P62631	P62631	Elongation factor 1-alpha 2	Eef1a2		0.22786	0.908631	0.144557	0.116379	23.9725	24.3512	24.7116	24.271	24.5406	24.6573	22	22	1	49.9	49.9	6.9	50.454	0	323.31	224380000000	2180
O70251;G3UX43;G3UZ47	O70251	Elongation factor 1-beta	Eef1b		0.243568	0.913364	0.125986	0.105454	23.6199	24.2074	24.1116	23.9697	24.1509	24.1962	10	10	10	52.9	52.9	52.9	24.693	0	323.31	106860000000	532
Q58E64;P10126;D3YZ68;D3Z3I8	Q58E64;P10126;D3YZ68;D3Z3I8	Elongation factor 1-alpha;Elongation factor 1-alpha 1	Eef1a1		0.306213	0.916882	0.124686	0.107664	19.6184	20.0813	19.6748	19.961	19.9923	19.7952	15	7	7	43.7	22.9	22.9	50.113	0	274.3	15341000000	305
Q58EV5;D3Z351;P63158;D3YVC6;D3YZ18	Q58EV5;D3Z351;P63158	High mobility group protein B1	Hmgb1		0.0773568	0.933105	0.123108	0.0789503	21.935	22.8044	21.3342	21.6128	22.8364	21.9936	9	9	9	27.4	27.4	27.4	24.893	0	323.31	18779000000	269
P50516;P50516-2;D3YZ23;D3YWH3;D3Z1B9	P50516;P50516-2	V-type proton ATPase catalytic subunit A	Atp6v1a		0.0510988	0.942129	0.12005	0.0670263	10.8094	9.95293	12.3527	10.9709	11.8621	10.642	4	4	4	9.7	9.7	9.7	68.325	0	18.352	93145000	7
P48774;E9PVM7;E9PV63;E9Q024;E9Q5L9	P48774;E9PVM7;E9PV63	Glutathione S-transferase Mu 5	Gstm5		0.162646	0.924424	0.113761	0.091238	28.1998	28.9959	28.8328	28.8627	28.7984	28.7087	18	16	16	60.7	57.6	57.6	26.635	0	323.31	3141700000000	11471
P14873;Q3UPV4	P14873	Microtubule-associated protein 1B;MAP1B heavy chain;MAP1 light chain LC1	Map1b		0.134899	0.930108	0.0991764	0.0783753	16.1504	16.5713	16.4562	16.1109	16.9172	16.4472	43	43	42	27.8	27.8	27.4	270.25	0	323.31	5068300000	327
O35660	O35660	Glutathione S-transferase Mu 6	Gstm6		0.180427	0.931432	0.0960452	0.0803623	17.928	18.1462	18.5429	18.1671	18.3101	18.428	8	4	0	38.5	20.6	0	25.605	0	53.351	1447500000	82
G5E8T9;Q99KB8-2;Q99KB8;E9Q2H8;E9PYA3;D3YWI0;D3YUX8	G5E8T9;Q99KB8-2;Q99KB8;E9Q2H8;E9PYA3;D3YWI0	Hydroxyacylglutathione hydrolase, mitochondrial	Hagh		0.0387265	0.959008	0.0855122	0.0491478	15.0484	17.2087	16.4562	15.8245	17.076	16.0694	6	6	6	26.2	26.2	26.2	34.103	0	22.561	933640000	77
Q80XU3	Q80XU3	Nuclear ubiquitous casein and cyclin-dependent kinase substrate 1	Nucks1		0.0295398	0.964011	0.0842231	0.0439121	12.4892	12.107	11.633	11.3078	13.9282	11.2459	4	4	4	15.4	15.4	15.4	26.313	0	323.31	118850000	6
Q3TVP0;P17095-1	Q3TVP0;P17095-1	High mobility group protein HMG-I/HMG-Y	mCG_120563;Hmga1		0.0393808	0.962191	0.0621573	0.0404899	17.9167	17.3063	16.4942	16.619	17.6142	17.6705	2	1	1	14.6	14.6	14.6	10.617	0	11.243	435640000	39
Q5BLK2;P60867	Q5BLK2;P60867	40S ribosomal protein S20	Rps20		0.0520574	0.968363	0.0602392	0.0431455	17.1006	17.8482	18.1684	17.4208	18.2236	17.6535	2	2	2	19.3	19.3	19.3	13.373	0	3.8376	308590000	15
Q811L7;Q8C2Q7;O35737;Q9Z2X1-2;Q9Z2X1	Q811L7;Q8C2Q7;O35737	Heterogeneous nuclear ribonucleoprotein H;Heterogeneous nuclear ribonucleoprotein H, N-terminally processed	Hnrnph1		0.0407139	0.979317	0.039053	0.0296831	16.9778	17.3624	17.2465	17.4304	16.6559	17.6176	6	6	2	19.4	19.4	6.2	49.199	0	134.65	1376400000	111
P63017;Q504P4;D3Z5E2;D3YW43	P63017;Q504P4	Heat shock cognate 71 kDa protein	Hspa8		0.0294844	0.978366	0.0352993	0.0251657	16.1702	16.9502	17.1064	16.2187	17.0328	17.0813	19	19	11	38.5	38.5	21.7	70.87	0	245.74	3533900000	202
A8DUK4;E9Q223;P02088;CON__Q3SX09;P02089;CON__P02070;P02104	A8DUK4;E9Q223;P02088	Hemoglobin subunit beta-1	Hbbt1;Hbb-bs;Hbb-b1		0.0253954	0.978005	0.0308921	0.0221186	16.122	16.9526	15.7235	16.2837	16.0232	16.5839	6	6	6	53.7	53.7	53.7	15.748	0	38.384	939840000	47
Q9QUP5	Q9QUP5	Hyaluronan and proteoglycan link protein 1	Hapln1		0.0300851	0.993319	0.0110804	0.00987047	19.9956	20.2504	19.9042	19.9993	19.9919	20.1922	13	13	13	30.6	30.6	30.6	40.477	0	323.31	17639000000	506
P20357;G3UZK9;G3UZE9;G3UZV6;Q80X35;Q80ZL4;Q3TLQ0;F7ALC8;G3UWW1	P20357	Microtubule-associated protein 2	Map2		0.0133373	0.991969	0.00823657	0.00686741	17.2372	17.1821	17.4626	16.9479	17.5343	17.4245	50	50	43	40.6	40.6	36.4	199.13	0	323.31	7221000000	504
B1AXW5;B1AXW6;B1AXW7;P35700;G3UW54;B1AXW4	B1AXW5;B1AXW6;B1AXW7;P35700;G3UW54;B1AXW4	Peroxiredoxin-1	Prdx1		0.00418789	0.994209	0.0069224	0.00451467	17.0084	18.474	18.281	17.9263	18.397	17.4609	7	7	6	42.4	42.4	37.6	18.927	0	20.865	2091600000	65
A4FUS1;P14131	A4FUS1;P14131	40S ribosomal protein S16	Rps16		-4.34294e-08	1	0	0	11.0387	11.1014	11.7858	12.1454	10.611	11.1372	2	2	2	12.3	12.3	12.3	16.445	0	5.2152	54087000	10
B2RQS1;Q9ERG2;B3STQ1	B2RQS1;Q9ERG2	Striatin-3	Strn3		-4.34294e-08	1	0	0	12.4382	13.0252	11.6268	10.0025	9.9424	10.8836	3	3	3	5.9	5.9	5.9	77.731	0	4.2175	38436000	3
F6RUA3;B2RW20;Q8C9H6-3;Q8C9H6;E9QN41;Q8C9H6-4	F6RUA3;B2RW20;Q8C9H6-3;Q8C9H6;E9QN41;Q8C9H6-4	Striatin-interacting proteins 2	Strip2		-4.34294e-08	1	0	0	11.586	9.70675	12.1144	10.9557	12.5742	11.7647	7	4	4	12.2	8.9	8.9	88.809	0	14.119	35554000	8
D3YVX4;Q91VZ6	D3YVX4;Q91VZ6	Stromal membrane-associated protein 1	Smap1		-4.34294e-08	1	0	0	8.59582	11.7205	10.2876	11.2866	13.4817	11.3933	1	1	1	3.7	3.7	3.7	37.841	0.0032573	1.9418	34138000	1
D3YWY5;D3Z442;D3YZD8;Q8R0P4	D3YWY5;D3Z442;D3YZD8;Q8R0P4	Mth938 domain-containing protein	Aamdc		-4.34294e-08	1	0	0	12.126	11.0816	12.5442	11.6141	11.0569	10.4085	1	1	1	12.5	12.5	12.5	14.041	0	2.1596	29721000	4
D3Z3M7;D3Z2Z1;F8WIA1;Q922J3-2;Q922J3;F6RCU2;E9Q4F5;Q8C0S5;F7CB97	D3Z3M7;D3Z2Z1;F8WIA1;Q922J3-2;Q922J3;F6RCU2	CAP-Gly domain-containing linker protein 1	Clip1		-4.34294e-08	1	0	0	12.5756	13.1735	11.6512	12.0371	12.5964	12.0549	5	5	4	4.8	4.8	3.9	148	0	11.885	24023000	3
D3Z7F0;P16125	D3Z7F0;P16125	L-lactate dehydrogenase;L-lactate dehydrogenase B chain	Ldhb		-4.34294e-08	1	0	0	12.2697	11.3513	12.2889	11.8272	10.2566	11.7324	3	3	3	24.2	24.2	24.2	21.444	0	15.345	99894000	7
Q5RKN9;E9PWZ5;P47753	Q5RKN9;E9PWZ5;P47753	F-actin-capping protein subunit alpha-1	Capza1		-4.34294e-08	1	0	0	11.8741	12.1833	11.3668	12.0033	10.0119	14.1365	6	4	4	34.6	25.2	25.2	32.953	0	209.89	1155700000	21
E9Q460;H7BX85;Q58A65-2;Q58A65;H7BX66;Q58A65-5;E9QJU2;E9PUD1;F8WH31;Q58A65-6;Q58A65-3;Q58A65-4;F6SH61;Q5NC72;F6WNT4	E9Q460;H7BX85;Q58A65-2;Q58A65;H7BX66;Q58A65-5;E9QJU2;E9PUD1;F8WH31;Q58A65-6;Q58A65-3;Q58A65-4	C-Jun-amino-terminal kinase-interacting protein 4	Spag9		-4.34294e-08	1	0	0	12.8659	9.84277	12.5517	13.4593	11.4242	11.9004	10	6	6	8.4	5.8	5.8	144.83	0	12.104	19759000	8
E9Q6E0;Q3UHB5;Q9ESN9-2;Q9ESN9-3;Q9ESN9-4;Q9ESN9;Q9ESN9-6;E9Q6B6;Q9ESN9-5;D3YWH6	E9Q6E0;Q3UHB5;Q9ESN9-2;Q9ESN9-3;Q9ESN9-4;Q9ESN9;Q9ESN9-6;E9Q6B6;Q9ESN9-5	C-Jun-amino-terminal kinase-interacting protein 3	Mapk8ip3		-4.34294e-08	1	0	0	11.1282	11.5292	12.475	11.9341	13.2084	11.8937	19	19	15	18.1	18.1	15.5	144.22	0	173.93	127140000	33
G5E8V0;Q5ND34-2;Q5ND34;F6XD87;Q5ND34-3	G5E8V0;Q5ND34-2;Q5ND34	WD repeat-containing protein 81	Wdr81		-4.34294e-08	1	0	0	11.7729	11.7711	14.3216	11.982	12.305	12.3423	3	3	3	1.8	1.8	1.8	211.81	0	4.6848	33340000	5
P03995-2;P03995	P03995-2;P03995	Glial fibrillary acidic protein	Gfap		-4.34294e-08	1	0	0	12.7764	12.6836	11.151	12.1497	12.0341	13.329	7	7	6	16.4	16.4	14.5	49.364	0	22.005	75124000	12
P13609	P13609	Serglycin	Srgn		-4.34294e-08	1	0	0	14.1215	10.0513	10.6913	10.8699	11.6345	11.6763	2	2	2	28.9	28.9	28.9	16.711	0	28.311	135680000	17
P62204;G3UX57;Q3UKW2;Q9D6P8	P62204;G3UX57;Q3UKW2;Q9D6P8	Calmodulin;Calmodulin-like protein 3	Calm1;Calm3;Calml3		-4.34294e-08	1	0	0	12.0869	11.6596	12.0757	13.1113	11.9832	11.1485	2	2	2	23.5	23.5	23.5	16.837	0	51.918	104020000	18
P63046-2;P63046	P63046-2;P63046	Sulfotransferase 4A1	Sult4a1		-4.34294e-08	1	0	0	12.39	13.0109	11.9127	12.3662	10.0468	12.3991	2	2	2	11.4	11.4	11.4	32.323	0	7.2599	18790000	4
Q7TMQ7;D3Z101;D3Z0V8	Q7TMQ7	WD repeat-containing protein 91	Wdr91		-4.34294e-08	1	0	0	12.2297	11.4665	11.4153	11.5997	13.9705	12.8172	9	9	9	13.8	13.8	13.8	83.42	0	44.665	20731000	14
Q7TQF7	Q7TQF7	Amphiphysin	Amph		-4.34294e-08	1	0	0	11.3201	12.2481	10.4895	11.6574	11.4273	11.8527	3	3	3	7.3	7.3	7.3	75.012	0	34.81	13909000	6
Q8C079;Q8C079-4;Q8C079-3;Q8C079-2	Q8C079;Q8C079-4;Q8C079-3	Striatin-interacting protein 1	Strip1		-4.34294e-08	1	0	0	10.3579	10.6448	10.7699	11.483	11.5789	11.7981	11	11	8	14.9	14.9	11.9	95.584	0	16.205	251480000	18
Q8VIJ6	Q8VIJ6	Splicing factor, proline- and glutamine-rich	Sfpq		-4.34294e-08	1	0	0	11.1414	10.9705	12.8971	12.7695	11.4865	9.20443	3	3	2	4.3	4.3	3.1	75.441	0	3.7179	71227000	11
Q9CZ13;Q8K2S8	Q9CZ13	Cytochrome b-c1 complex subunit 1, mitochondrial	Uqcrc1		-4.34294e-08	1	0	0	11.9783	12.5987	10.4661	11.5641	11.5569	12.4619	5	5	5	5.4	5.4	5.4	52.851	0	6.1914	1630900000	9
Q9D0J8	Q9D0J8	Parathymosin	Ptms		0.000103659	0.999645	-0.000202179	-0.000126122	20.3519	18.2951	19.3609	19.1718	19.5306	19.305	1	1	1	10.9	10.9	10.9	11.43	0	8.5883	994620000	103
F6VME3;F6RT34;P04370-5;P04370-10;P04370-4;F6ZIA4;F7A0B0;P04370-7;P04370-9;F6RWW8;Q542T4;F6TYB7;P04370-14;P04370-8;P04370-13;P04370-6;P04370-11;P04370;Q5D096;P04370-2	F6VME3;F6RT34;P04370-5;P04370-10;P04370-4;F6ZIA4;F7A0B0;P04370-7;P04370-9;F6RWW8;Q542T4;F6TYB7;P04370-14;P04370-8;P04370-13;P04370-6;P04370-11;P04370	Myelin basic protein	Mbp		0.0128737	0.994105	-0.00884946	-0.00721699	22.0325	22.351	22.497	21.9493	22.3395	22.5652	8	8	8	38.3	38.3	38.3	20.829	0	244.82	17470000000	370
Q4VAG4;P67984	Q4VAG4;P67984	60S ribosomal protein L22	Rpl22		0.0105736	0.995069	-0.0159925	-0.0108161	23.091	24.4162	23.0003	23.2533	23.4686	23.7377	3	3	3	30.5	30.5	30.5	14.759	0	159.16	18676000000	242
P70663	P70663	SPARC-like protein 1	Sparcl1		0.0114859	0.989942	-0.0211547	-0.0134333	15.3526	15.2125	15.1138	14.1937	16.1686	15.2532	9	9	9	18.3	18.3	18.3	72.286	0	22.974	391230000	43
F6RJV6;Q9JJK2	F6RJV6;Q9JJK2	LanC-like protein 2	Lancl2		0.0108936	0.991383	-0.0231225	-0.013881	11.0996	13.0539	13.0577	12.1808	12.3248	12.6361	2	2	2	7.3	7.3	7.3	49.742	0	7.7618	52961000	9
Q53YU5;Q9D1X0	Q53YU5;Q9D1X0	Nucleolar protein 3	Nol3		0.0515104	0.979292	-0.0281855	-0.0237833	20.2722	19.9734	20.0321	20.3862	19.895	19.912	6	6	6	37.3	37.3	37.3	24.567	0	323.31	4432900000	204
Q543T5;O88745	Q543T5;O88745	Scrapie-responsive protein 1	Scrg1		0.0343275	0.977273	-0.0304114	-0.0234634	20.0294	19.2171	19.8859	19.9617	19.4142	19.6651	1	1	1	14.3	14.3	14.3	11.173	0	15.632	2831600000	37
Q8BTS0;Q61656;B1ARC0;B1ARB9;B1ARB8	Q8BTS0;Q61656	Probable ATP-dependent RNA helicase DDX5	Ddx5		0.030315	0.979827	-0.0371113	-0.0265211	15.0977	14.5868	14.8957	14.1931	15.4765	14.7992	10	10	8	19	19	15.3	69.265	0	18.443	363560000	33
Q9DB42	Q9DB42	Zinc finger protein 593	Znf593		0.0429232	0.977286	-0.0374114	-0.0290395	19.1938	18.3847	19.1724	18.6835	19.0665	18.8885	5	5	5	47.8	47.8	47.8	15.147	0	32.99	964280000	67
P26339	P26339	Chromogranin-A;Pancreastatin;Beta-granin;WE-14;Catestatin;GE-25;Serpinin-RRG;Serpinin;p-Glu serpinin precursor	Chga		0.0874344	0.9664	-0.051012	-0.0422568	17.5114	17.944	17.947	17.8725	17.4546	17.9223	4	4	4	8.6	8.6	8.6	51.789	0	301.23	5857700000	109
Q3UWX7;E9PYD5;P10711;P10711-2	Q3UWX7;E9PYD5;P10711;P10711-2	Transcription elongation factor A protein 1	Tcea1		0.0282541	0.963185	-0.0703452	-0.0383063	10.8652	12.2459	12.852	10.744	12.6748	12.3333	3	3	3	18.3	18.3	18.3	33.88	0	3.5724	39133000	3
Q9DB72	Q9DB72	BTB/POZ domain-containing protein 17	Btbd17		0.0604997	0.943408	-0.101728	-0.064746	11.3889	11.0279	12.696	11.0924	11.7425	11.9727	2	2	2	7.9	7.9	7.9	52.602	0	5.1184	5674300	4
E9Q0P7;B8JK33;B8JK32;Q3THB3;B8JK30;Q9D0E1-2;Q9D0E1	E9Q0P7;B8JK33;B8JK32;Q3THB3;B8JK30;Q9D0E1-2;Q9D0E1	Heterogeneous nuclear ribonucleoprotein M	Hnrnpm		0.0318845	0.95947	-0.106307	-0.0500585	10.8774	11.3367	13.3418	10.2226	13.0821	11.9323	2	2	2	10.2	10.2	10.2	39.363	0	5.0508	69682000	15
Q5M9N8;P14148;F6ZA13;D3Z6N4;F6XI62	Q5M9N8;P14148;F6ZA13;D3Z6N4	60S ribosomal protein L7	Rpl7		0.0703643	0.941079	-0.108502	-0.071667	12.4352	13.2489	11.5223	12.2778	12.0865	12.5166	3	3	3	11.1	11.1	11.1	31.419	0	5.2625	62028000	7
Q5U3K5	Q5U3K5	Rab-like protein 6	Rabl6		0.0330992	0.955022	-0.126197	-0.056144	13.1201	11.5378	12.6476	13.4108	13.5188	9.9973	3	3	3	5.1	5.1	5.1	79.83	0	9.693	103090000	29
Q566K0;P17095	Q566K0;P17095	High mobility group protein HMG-I/HMG-Y	Hmga1		0.0735503	0.935177	-0.133219	-0.0828065	19.7632	19.1989	19.2629	18.1195	19.9751	19.7307	3	3	2	23.4	23.4	15	11.614	0	54.861	2473300000	124
Q548L4;P48320	Q548L4;P48320	Glutamate decarboxylase 2	Gad2		0.0309402	0.957337	-0.138045	-0.0557253	10.476	12.845	12.2737	13.2683	12.755	9.15717	2	2	2	5.6	5.6	5.6	65.223	0	40.765	49943000	6
A2BH30;Q8K2F8;F6X2V9;A2BH69	A2BH30;Q8K2F8;F6X2V9	Protein LSM14 homolog A	Lsm14a		0.107955	0.916578	-0.143249	-0.0977953	15.5269	16.3011	17.0025	15.8359	16.0907	16.4742	8	8	8	20.8	20.8	20.8	50.545	0	137.51	567190000	47
Q497E4;P68134;P68033;P62737;Q3UJ36;P63268;D3YZY0;D3Z2K3	Q497E4;P68134;P68033;P62737;Q3UJ36;P63268;D3YZY0;D3Z2K3	Actin, alpha skeletal muscle;Actin, alpha cardiac muscle 1;Actin, aortic smooth muscle;Actin, gamma-enteric smooth muscle	Actc1;Acta1;Acta2;Actg2		0.162385	0.91128	-0.146815	-0.109616	17.4208	18.1863	18.1969	17.4054	18.1733	17.7848	12	3	3	37.4	12.5	12.5	42.019	0	94.249	6015500000	79
Q8VDM6;Q8VDM6-2;Q8VDM6-3	Q8VDM6;Q8VDM6-2	Heterogeneous nuclear ribonucleoprotein U-like protein 1	Hnrnpul1		0.312247	0.90794	-0.150063	-0.127277	18.0797	18.6054	18.6176	18.2864	18.3258	18.2402	17	17	17	26.1	26.1	26.1	96.001	0	323.31	7305100000	231
E9QMG2;P39053-5;P39053-3;P39053-2;P39053-6;P39053-4;P39053;E9PWS1;E9QLL2;Q8BZ98-2;Q8BZ98;D6RH60;G3UY64;G3UXX2	E9QMG2;P39053-5;P39053-3;P39053-2;P39053-6;P39053-4;P39053	Dynamin-1	Dnm1		0.0893349	0.91782	-0.155564	-0.0961411	11.4563	12.7341	11.6701	11.8159	12.612	10.9659	8	8	5	11.3	11.3	8	97.278	0	52.435	124110000	14
P68368	P68368	Tubulin alpha-4A chain	Tuba4a		0.702408	0.865463	-0.187046	-0.167348	21.0852	21.3954	21.3633	20.9739	21.1946	21.1143	16	3	3	40.4	7.6	7.6	49.924	0	32.12	22675000000	162
B2RTE3;Q4FK66;Q4FK66-2	B2RTE3;Q4FK66;Q4FK66-2	Pre-mRNA-splicing factor 38A	Prpf38a		0.619003	0.852876	-0.206048	-0.179257	15.9612	16.256	16.3148	16.1203	16.017	15.7766	2	2	2	9	9	9	37.436	0	34.899	557690000	29
Q4KL81;B2RRX1;P63260;P60710;F8WI82;E9Q607;E9Q1F2;E9Q5F4;G3UZ07;B1ATY1;E9QAZ1;G3UYG0;E9Q606;F8WGM8;E9Q2D1;F6WX90;A2AQA5	Q4KL81;B2RRX1;P63260;P60710;F8WI82;E9Q607;E9Q1F2;E9Q5F4;G3UZ07	Actin, cytoplasmic 2;Actin, cytoplasmic 2, N-terminally processed;Actin, cytoplasmic 1;Actin, cytoplasmic 1, N-terminally processed	Actg1;Actb		0.293651	0.870535	-0.209869	-0.166125	19.8796	19.9788	20.7132	19.9943	19.9508	19.9968	15	15	5	49.9	49.9	16.8	41.792	0	323.31	29597000000	464
Q52KP0;Q9JJI8	Q52KP0;Q9JJI8	60S ribosomal protein L38	Rpl38		0.26603	0.870522	-0.212826	-0.161557	21.8937	22.734	22.0847	21.8145	22.4035	21.856	6	6	6	50	50	50	8.2038	0	37.447	2615800000	57
E9Q2S9;A2AG05;Q9CR29;Q9CR29-2	E9Q2S9;A2AG05;Q9CR29;Q9CR29-2	Coiled-coil domain-containing protein 43	Ccdc43		0.0581798	0.918581	-0.243475	-0.101406	13.5836	13.3692	15.0085	11.2428	15.6294	14.3587	4	4	4	28.8	28.8	28.8	25.035	0	22.313	97932000	18
Q8BGS2-2;Q8BGS2	Q8BGS2-2;Q8BGS2	BolA-like protein 2	Bola2		0.0345538	0.936732	-0.249004	-0.0725542	11.9521	16.9228	16.2887	16.2692	11.1043	17.0431	2	2	2	48.1	48.1	48.1	6.3291	0	3.8116	78428000	11
E9QQ15;E9PYH0;G3XA35;Q62059;Q62059-2;E9QMK2;Q62059-3;E9QMK3;Q62059-4;F7B603;F7B6F7;Q8BS97	E9QQ15;E9PYH0;G3XA35;Q62059;Q62059-2;E9QMK2;Q62059-3	Versican core protein	Vcan		0.446836	0.827234	-0.253551	-0.205637	16.8643	17.2141	17.1199	17.2066	16.4986	16.7325	15	15	15	5.9	5.9	5.9	366.52	0	323.31	12235000000	363
E9PZ93;Q7TNC4-2;Q7TNC4-3;Q7TNC4;E9Q715;E9PX54;E9PXU4;Q05CX5;E9QNA0;D3YZ82	E9PZ93;Q7TNC4-2;Q7TNC4-3;Q7TNC4;E9Q715;E9PX54;E9PXU4;Q05CX5;E9QNA0	Putative RNA-binding protein Luc7-like 2	Luc7l2		0.414189	0.823529	-0.263766	-0.207688	20.3224	19.7493	19.868	19.3101	19.8594	19.9789	7	7	4	24.6	24.6	15.4	38.611	0	323.31	6295400000	308
G3X9D3;Q8CAE9-3;Q8CAE9;D3YZ50;F6TE23;D3YW47	G3X9D3;Q8CAE9-3;Q8CAE9;D3YZ50;F6TE23;D3YW47	Podocalyxin-like protein 2	Podxl2		0.0491445	0.919368	-0.266957	-0.0961902	13.0916	13.4118	12.0494	12.7156	15.5073	9.52911	4	4	4	13.4	13.4	13.4	58.394	0	59.741	289400000	12
E9QP28;D3Z6J9;P14115	E9QP28;D3Z6J9;P14115	60S ribosomal protein L27a	Rpl27a		0.0480993	0.918893	-0.275587	-0.0932677	17.0375	16.1426	11.9876	14.8964	16.7698	12.6747	3	3	3	16.2	16.2	16.2	16.658	0	3.2966	134470000	10
Q3UHL1	Q3UHL1	CaM kinase-like vesicle-associated protein	Camkv		0.0750272	0.908783	-0.286447	-0.122393	13.0477	14.3501	10.9283	14.2067	12.0704	11.1895	4	4	4	8.4	8.4	8.4	54.819	0	7.4525	49992000	14
Q3UMM1;Q922F4	Q3UMM1;Q922F4	Tubulin beta-6 chain	Tubb6		0.290851	0.826744	-0.288015	-0.209918	18.742	19.3348	19.9914	19.0156	19.2445	18.944	14	2	2	30.9	5.8	5.8	50.09	0	130.26	4423700000	78
Q01853	Q01853	Transitional endoplasmic reticulum ATPase	Vcp		0.129141	0.872667	-0.291339	-0.161634	10.9501	11.6282	13.4158	11.2576	12.3287	11.5337	10	10	10	15.4	15.4	15.4	89.321	0	26.802	153420000	25
P47857	P47857	ATP-dependent 6-phosphofructokinase, muscle type	Pfkm		1.25604	0.750945	-0.293111	-0.264948	17.9747	18.1781	18.1509	17.8765	17.9089	17.6391	18	18	16	31.9	31.9	29.6	85.268	0	323.31	2438000000	132
F6ZV59;G5E8G0;G3X9W0;Q60668-4;Q60668-3;Q60668-2;Q60668;E9Q5B6;F6SHF3;Q9D3U4	F6ZV59;G5E8G0;G3X9W0;Q60668-4;Q60668-3;Q60668-2;Q60668;E9Q5B6;F6SHF3	Heterogeneous nuclear ribonucleoprotein D0	Hnrnpd		0.695434	0.769197	-0.302663	-0.253263	17.4331	17.3369	17.7231	17.1752	16.9339	17.4759	4	4	3	24.5	24.5	20.8	24.611	0	37.146	1574200000	48
Q642K5;P62862	Q642K5;P62862	40S ribosomal protein S30	Fau		0.734544	0.771132	-0.304173	-0.261496	23.1107	23.6514	23.3465	22.9855	23.1458	23.0647	3	3	3	9	9	9	14.416	0	7.6667	10299000000	58
Q4FJR7;Q60872;Q3UTA4;Q3TQZ4;E9Q5G6;Q8BX20;Q3UT53;E9PZM5;E9PZE6;D3Z367	Q4FJR7;Q60872;Q3UTA4;Q3TQZ4;E9Q5G6	Eukaryotic translation initiation factor 1A	Eif1a;Gm8300;Gm2016		0.341113	0.808384	-0.312833	-0.232027	24.4092	25.533	24.6723	24.4247	24.5556	24.6957	6	6	1	56.9	56.9	9.7	16.502	0	323.31	89022000000	709
Q5SUF2;Q5SUF2-3;Q5SUF2-2;F8WGA8;F7CR21;F7A7G1	Q5SUF2;Q5SUF2-3;Q5SUF2-2	Luc7-like protein 3	Luc7l3		0.255326	0.815816	-0.324649	-0.215952	16.7686	16.67	17.8896	16.2683	17.3608	16.7252	8	8	8	23.4	23.4	23.4	51.45	0	315.08	1069700000	95
Q8K0U4;Q9CZJ2	Q8K0U4	Heat shock 70 kDa protein 12A	Hspa12a		0.0827088	0.885721	-0.347751	-0.141996	12.3145	14.0795	14.2381	10.7331	15.2078	13.648	4	4	4	6.5	6.5	6.5	74.87	0	10.799	219320000	17
Q9EQU5-2	Q9EQU5-2	Protein SET	Set		0.837773	0.726486	-0.358745	-0.310184	23.5852	23.6207	23.6515	23.0123	23.2223	23.5465	9	9	1	43.7	43.7	11.9	32.105	0	323.31	51465000000	538
P24472;F6SC55;Q6P8Q0;P30115;P10648;P13745	P24472	Glutathione S-transferase A4	Gsta4		0.402241	0.7528	-0.376168	-0.272908	23.9586	24.743	25.1146	23.9559	24.2074	24.5245	11	11	11	54.1	54.1	54.1	25.564	0	323.31	83198000000	1162
F7CK47;E9PWC0;E9QKJ8;E9PZ43;E9QPW8;P27546-4;P27546-3;P27546-2;P27546	F7CK47;E9PWC0;E9QKJ8;E9PZ43;E9QPW8;P27546-4;P27546-3;P27546-2;P27546	Microtubule-associated protein;Microtubule-associated protein 4	Map4		0.154644	0.832129	-0.376422	-0.198661	11.0214	8.99462	11.5178	9.23444	10.6695	10.5006	5	5	5	5.1	5.1	5.1	152.67	0	9.0453	92586000	18
P99024	P99024	Tubulin beta-5 chain	Tubb5		0.402153	0.755874	-0.382631	-0.273779	21.7036	22.1493	22.4933	22.2001	21.1071	21.8913	20	5	4	52	18	16	49.67	0	323.31	33078000000	221
Q8C547;E9PYG1;Q8C547-2;Q8C547-3;Q8C547-4	Q8C547;E9PYG1;Q8C547-2;Q8C547-3	HEAT repeat-containing protein 5B	Heatr5b		0.209191	0.80372	-0.38376	-0.224908	11.201	12.1974	12.6443	12.0385	12.3351	10.5177	18	18	18	11.8	11.8	11.8	224.32	0	295.75	582410000	53
Q0VGU2;P26350	Q0VGU2;P26350	Prothymosin alpha;Prothymosin alpha, N-terminally processed;Thymosin alpha	Ptma		0.549126	0.726904	-0.38405	-0.29821	21.981	22.7127	21.8724	21.5886	21.9809	21.8444	6	6	6	36	36	36	12.254	0	134.92	4982100000	201
O08583;O08583-2;Q9JJW6-2;G3X9I4;Q9JJW6	O08583;O08583-2;Q9JJW6-2;G3X9I4;Q9JJW6	THO complex subunit 4;Aly/REF export factor 2	Alyref;Alyref2		0.358067	0.754801	-0.408361	-0.285484	19.8223	18.3977	19.4288	18.683	18.9241	18.8165	6	6	6	39.6	39.6	39.6	26.94	0	323.31	3709400000	155
Q3UGI5;Q3TH81;F6Z0H0;P97762	Q3UGI5;Q3TH81;F6Z0H0;P97762	Retinitis pigmentosa 9 protein homolog	Rp9;rp9		0.682815	0.676524	-0.415108	-0.330232	19.2552	19.6347	19.5286	18.6802	19.0165	19.4766	7	7	7	41	41	41	18.678	0	43.632	2220600000	109
A2A547;Q5I0T8;P84099	A2A547;Q5I0T8;P84099	Ribosomal protein L19;60S ribosomal protein L19	Rpl19		0.122321	0.846109	-0.4418	-0.197163	15.3095	11.0661	12.9772	12.9936	12.3542	12.6796	2	2	2	8.8	8.8	8.8	23.247	0	2.5794	26963000	9
Q547J4;B1AQW2;P10637-5;B1AQW3;A2A5Y6;P10637-6;P10637-2;P10637;P10637-4;P10637-3;B1AQW4	Q547J4;B1AQW2;P10637-5;B1AQW3;A2A5Y6;P10637-6;P10637-2;P10637;P10637-4;P10637-3	Microtubule-associated protein;Microtubule-associated protein tau	Mapt		0.498543	0.694036	-0.441895	-0.328813	17.5398	17.3105	17.3146	16.6809	16.5456	17.6128	9	9	9	37.1	37.1	37.1	38.96	0	169.96	1984700000	87
A2A5N2;Q9CQV8-2;Q9CQV8;A2A5N1	A2A5N2;Q9CQV8-2;Q9CQV8;A2A5N1	14-3-3 protein beta/alpha;14-3-3 protein beta/alpha, N-terminally processed	Ywhab		0.284969	0.753664	-0.444648	-0.274876	13.4632	11.6467	12.4422	11.4595	12.5617	12.1969	5	3	3	25.2	17.9	17.9	28.086	0	13.641	18182000	9
P68372	P68372	Tubulin beta-4B chain	Tubb4b		0.87267	0.642045	-0.446103	-0.373155	21.7296	22.0567	22.3838	21.7115	21.5555	21.5648	20	3	1	51.9	12.1	2.7	49.83	0	323.31	27620000000	238
Q61482;Q06335;Q60709;Q06335-2;E9PVK2;E9PUY3;E9Q2B5	Q61482;Q06335;Q60709;Q06335-2;E9PVK2;E9PUY3	Amyloid-like protein 2	Aplp2		0.184023	0.793565	-0.46445	-0.245353	13.9793	15.9889	17.0163	15.1151	15.2067	15.2695	13	13	12	21.9	21.9	20.8	86.716	0	114.33	2139200000	134
Q9D6F9	Q9D6F9	Tubulin beta-4A chain	Tubb4a		0.730651	0.643057	-0.467576	-0.375789	21.1756	21.8531	21.9283	21.0889	21.2461	21.2194	19	5	5	52.7	16	16	49.585	0	323.31	23608000000	364
D3YWF6;Q7TQI3;D3Z7K0	D3YWF6;Q7TQI3	Ubiquitin thioesterase OTUB1	Otub1		0.0851196	0.872573	-0.499028	-0.165006	15.9258	10.8864	16.7498	14.0418	12.5224	15.5007	5	5	5	35.7	35.7	35.7	28.036	0	40.862	620600000	49
Q3UKR1;P28654	Q3UKR1;P28654	Decorin	Dcn		0.82639	0.60137	-0.502612	-0.40307	18.2574	18.5201	18.2484	18.137	17.3861	17.995	8	8	8	29.7	29.7	29.7	39.809	0	190.59	4181400000	158
P18760;F8WGL3;E9Q1T2;Q3UHW9;P45591	P18760;F8WGL3;E9Q1T2	Cofilin-1	Cfl1		0.402172	0.677693	-0.505957	-0.341466	18.7478	19.9221	20.3182	18.9839	19.3255	19.1609	6	6	6	49.4	49.4	49.4	18.559	0	318.65	5053700000	169
Q9Z0E0-2;Q9Z0E0	Q9Z0E0-2;Q9Z0E0	Neurochondrin	Ncdn		0.611934	0.626692	-0.515779	-0.384088	11.8425	11.4221	11.6361	10.4909	11.3141	11.5483	4	4	4	7	7	7	77.304	0	11.011	42148000	16
Q14C24;Q9D883;G3UW94;E9PWX6;E9PWM2;E9Q809;F8WH71;E9Q5Y2;E9PUZ3;E9PXR5;E9Q1I7;E9Q5J3;Q8BGJ9	Q14C24;Q9D883;G3UW94	Splicing factor U2AF 35 kDa subunit	U2af1		0.385243	0.668341	-0.527475	-0.335498	17.9536	18.9595	19.4986	18.0741	18.9578	17.7974	4	4	4	21.3	21.3	21.3	27.815	0	82.55	1467000000	62
Q8K194;Q8K194-2	Q8K194;Q8K194-2	U4/U6.U5 small nuclear ribonucleoprotein 27 kDa protein	Snrnp27		1.07151	0.532892	-0.541803	-0.446484	21.4271	22.0619	21.8901	21.4457	21.1777	21.1303	6	6	6	29.7	29.7	29.7	18.885	0	323.31	7250800000	211
Q3USR5;Q80UW2	Q3USR5;Q80UW2	F-box only protein 2	Fbxo2		0.461726	0.640183	-0.542953	-0.36458	17.9359	16.4766	17.4391	16.4495	17.209	16.5642	4	4	4	29.6	29.6	29.6	33.676	0	64.548	512090000	43
Q561M1;Q9D358-2;Q4VAI2;Q9D358	Q561M1;Q9D358-2;Q4VAI2;Q9D358	Low molecular weight phosphotyrosine protein phosphatase	Acp1		0.996234	0.530984	-0.561029	-0.455486	16.6661	17.3623	16.8189	16.3359	16.2556	16.5727	3	3	3	27.8	27.8	27.8	17.922	0	6.7258	342400000	13
B1AXP1;Q8BMJ3	B1AXP1;Q8BMJ3	Eukaryotic translation initiation factor 1A, X-chromosomal	Eif1ax		0.861773	0.545154	-0.563313	-0.450309	22.3514	23.1505	22.972	22.3876	22.2305	22.1659	6	1	1	56.9	9.7	9.7	16.46	0	135	17502000000	1221
E9Q132;E9QNJ0;Q8BP67	E9Q132;E9QNJ0;Q8BP67	60S ribosomal protein L24	Rpl24		0.834148	0.545921	-0.568591	-0.446619	18.4947	19.3194	18.6158	18.3018	18.3619	18.0604	1	1	1	9.8	9.8	9.8	15.347	0	20.326	1780500000	29
F7CAE1;Q91VB8;P01942	F7CAE1;Q91VB8;P01942	Hemoglobin subunit alpha	haemaglobin alpha 2;Hba		0.0787524	0.869201	-0.579985	-0.166069	11.199	18.5372	18.0328	14.4677	16.9039	14.6575	4	4	4	49.3	49.3	49.3	14.932	0	42.514	1123200000	25
Q3U0V1	Q3U0V1	Far upstream element-binding protein 2	Khsrp		0.297068	0.673216	-0.586828	-0.326271	13.4785	14.3026	15.2376	12.521	14.3429	14.3944	7	7	7	15.1	15.1	15.1	76.775	0	43.999	390710000	37
Q792Z1	Q792Z1		Try10		1.12225	0.494483	-0.591635	-0.48731	21.5409	21.414	22.0509	21.2344	21.0707	20.9258	2	2	2	8.1	8.1	8.1	26.221	0	19.544	9255800000	70
P36916;E9PYS8;P36916-2	P36916	Guanine nucleotide-binding protein-like 1	Gnl1		0.282317	0.68142	-0.591635	-0.326368	14.3906	15.0809	13.8889	12.3935	14.6776	14.5144	9	9	9	15.5	15.5	15.5	68.77	0	20.629	279340000	42
Q58EU6;P47962;D3YYV8	Q58EU6;P47962	60S ribosomal protein L5	Rpl5		0.18572	0.755458	-0.600212	-0.270469	14.2098	15.8419	13.5922	11.9355	14.687	15.2207	5	5	5	17.2	17.2	17.2	34.4	0	11.305	88186000	19
P08553;D3YZ35	P08553;D3YZ35	Neurofilament medium polypeptide	Nefm		0.595459	0.570557	-0.602512	-0.430281	15.2899	16.5473	16.2993	15.2266	15.5961	15.5062	19	17	16	28.2	26.2	25.1	95.915	0	154.59	2602700000	89
Q8CFQ9;Q564D0;P56959;G3UXT7;G3UZD2;Q91VQ2;F6QCI0;E9Q6D4;Q8BQ46	Q8CFQ9;Q564D0;P56959;G3UXT7	RNA-binding protein FUS	Fus		1.14833	0.475455	-0.614071	-0.499674	18.3218	19.006	18.7489	17.8624	18.2397	18.1324	5	5	5	16.2	16.2	16.2	52.601	0	76.83	1736500000	85
Q61553;D3YWW3;D3Z1X1;F7BDR1	Q61553;D3YWW3;D3Z1X1;F7BDR1	Fascin	Fscn1		0.233476	0.706302	-0.619988	-0.30358	11.2794	13.9294	12.515	12.8468	10.558	12.459	2	2	2	5.3	5.3	5.3	54.507	0	2.1007	44275000	5
Q4FK36;Q9R0P5	Q4FK36;Q9R0P5	Destrin	Dstn		1.1747	0.464171	-0.620909	-0.506128	18.2779	17.8879	18.0977	17.8217	17.4372	17.1419	5	5	5	40	40	40	18.521	0	70.613	1783900000	114
Q5FW97;P17182;Q6PHC1;B1ARR7;B0QZL1;B1ARR6;D3YVD3;D3Z2S4;D3Z6E4	Q5FW97;P17182;Q6PHC1	Alpha-enolase	EG433182;Eno1		0.348199	0.645947	-0.624705	-0.369694	11.6298	12.1537	12.2536	10.3562	12.6226	11.1842	5	5	4	16.4	16.4	13.4	47.14	0	24.436	91593000	9
Q8BYI9;Q8BYI9-2	Q8BYI9;Q8BYI9-2	Tenascin-R	Tnr		1.73839	0.421919	-0.629197	-0.574303	22.3592	22.6039	22.2968	21.823	21.7579	21.7914	39	39	39	37.6	37.6	37.6	149.59	0	323.31	169740000000	2346
Q61282	Q61282	Aggrecan core protein	Acan		1.5234	0.420489	-0.646597	-0.542373	18.0464	17.7825	18.2986	17.5225	17.512	17.1533	11	11	11	5	5	5	221.94	0	323.31	10127000000	226
Q921L6;Q60598	Q921L6;Q60598	Src substrate cortactin	Cttn		1.30752	0.422982	-0.661009	-0.535325	17.2888	17.8665	17.3921	16.5844	16.8649	17.115	10	10	10	25.5	25.5	25.5	57.086	0	256.56	1589800000	106
E9Q2Z4;Q5BL14;A3KGL9;B7ZCQ3;F6W687;P09602;Q5XK38	E9Q2Z4;Q5BL14;A3KGL9;B7ZCQ3;F6W687;P09602;Q5XK38	Non-histone chromosomal protein HMG-17	Gm16494;Hmgn2		0.26423	0.670494	-0.667733	-0.334605	18.0779	16.5216	16.3359	17.1657	14.6544	17.1121	2	2	2	14.9	14.9	14.9	9.3114	0	5.7042	467510000	26
P68369;Q5FW91;P05214	P68369;Q5FW91;P05214	Tubulin alpha-1A chain;Tubulin alpha-3 chain	Tuba1a;Tuba3a		1.42836	0.414844	-0.673467	-0.59335	25.1238	25.4934	25.5555	24.7347	24.7097	24.7078	18	18	2	44.6	44.6	7.8	50.135	0	323.31	314430000000	2006
Q8VHL1	Q8VHL1	Histone-lysine N-methyltransferase SETD7	Setd7		0.778855	0.487029	-0.675462	-0.509928	20.4396	19.4352	19.5288	19.1711	19.1852	19.0209	10	10	10	36.1	36.1	36.1	40.506	0	151.8	5588700000	144
B2RXY7;P48758	B2RXY7;P48758	Carbonyl reductase [NADPH] 1	Cbr1		1.32622	0.419361	-0.676024	-0.552171	27.2325	27.7903	27.7956	26.937	26.7118	27.1416	21	21	20	71.1	71.1	68.2	30.641	0	323.31	1090100000000	4752
H9KV21;Q9Z1K5;H7BWY7	H9KV21;Q9Z1K5	E3 ubiquitin-protein ligase ARIH1	Arih1		0.79908	0.477559	-0.683471	-0.506233	15.2687	15.0399	15.4917	14.8519	13.9365	14.9614	5	5	5	15.1	15.1	15.1	56.229	0	16.448	233100000	18
Q9ERD7	Q9ERD7	Tubulin beta-3 chain	Tubb3		1.38041	0.407126	-0.68845	-0.580796	25.0538	25.039	25.5607	24.5501	24.6397	24.3985	21	21	8	55.1	55.1	26.4	50.418	0	323.31	277490000000	1573
A2AA29;E9Q975;Q62093;F7CZ20	A2AA29;E9Q975;Q62093;F7CZ20	Serine/arginine-rich splicing factor 2	Srsf2		1.16575	0.405667	-0.718185	-0.562429	20.9485	21.5585	20.8177	20.0803	20.5872	20.5026	4	4	4	21.7	21.7	21.7	25.476	0	223.36	13449000000	196
Q545F8;Q545X8;P62702;Q3V1Z5;D3Z2E6	Q545F8;Q545X8;P62702;Q3V1Z5	40S ribosomal protein S4;40S ribosomal protein S4, X isoform	Rps4x;Rps4l		0.534995	0.516016	-0.71905	-0.452176	15.5259	14.5144	16.0498	14.073	15.3671	14.4928	7	7	7	28.6	28.6	28.6	27.504	0	21.875	119770000	32
Q8BZX4-2;Q8BZX4	Q8BZX4-2;Q8BZX4	Splicing regulatory glutamine/lysine-rich protein 1	Srek1		0.594931	0.493842	-0.732887	-0.476807	15.6607	16.3693	17.2101	15.7797	16.1372	15.1246	5	5	5	12.8	12.8	12.8	69.12	0	28.88	252480000	22
Q78P92;P97376	Q78P92;P97376	Protein FRG1	Frg1		0.752101	0.4524	-0.738975	-0.511498	19.9599	20.8427	20.14	18.8799	19.8084	20.0374	6	6	6	27.5	27.5	27.5	29.127	0	158.41	4843000000	159
D3YWC2;D3Z6F1;Q9JM93	D3YWC2;D3Z6F1;Q9JM93	ADP-ribosylation factor-like protein 6-interacting protein 4	Arl6ip4		0.644201	0.478498	-0.745139	-0.512422	21.4953	21.895	21.7614	20.1156	21.2356	21.5651	4	4	4	28.5	28.5	28.5	22.605	0	323.31	9067400000	128
P62918	P62918	60S ribosomal protein L8	Rpl8		0.495561	0.512787	-0.770702	-0.469037	16.4663	16.4493	14.7236	14.6717	15.6359	15.0195	2	2	2	10.5	10.5	10.5	28.024	0	11.696	262840000	24
Q5SUR3;Q9WTX5;E9PUV4	Q5SUR3;Q9WTX5	S-phase kinase-associated protein 1	Skp1a;Skp1		0.673495	0.450442	-0.772897	-0.508887	16.7484	17.3461	17.92	16.7657	15.8061	17.1239	4	4	4	44.8	44.8	44.8	18.672	0	84.676	525360000	45
P55066	P55066	Neurocan core protein	Ncan		3.20274	0.265563	-0.77563	-0.726027	21.4522	21.5895	21.6399	20.7295	20.7649	20.8603	22	22	22	18.1	18.1	18.1	137.2	0	323.31	76393000000	1150
B2RSN3;Q9CWF2	B2RSN3;Q9CWF2	Tubulin beta-2B chain	Tubb2b		1.48185	0.321809	-0.785145	-0.658243	24.0629	24.3696	24.6789	23.658	23.6616	23.4363	20	11	1	51.9	34.2	2.7	49.953	0	323.31	130740000000	983
E9Q8K8;E9PZ79;Q6ZPZ3-2;Q6ZPZ3	E9Q8K8;E9PZ79;Q6ZPZ3-2;Q6ZPZ3	Zinc finger CCCH domain-containing protein 4	Zc3h4		0.23925	0.660449	-0.78599	-0.342654	11.4617	13.2779	14.5162	14.1359	11.7439	11.018	2	2	2	3.6	3.6	3.6	136.02	0	36.116	226000000	14
A2AE14;O88935-1;O88935;O88935-3	A2AE14;O88935-1;O88935;O88935-3	Synapsin-1	Syn1		0.700317	0.446531	-0.797252	-0.557183	16.4247	16.3793	16.2033	14.6895	15.9117	16.0143	11	11	10	30.1	30.1	27.8	70.034	0	142.96	1765700000	125
Q569Z5;F8WHR6;Q569Z5-2;F8WIZ2	Q569Z5;F8WHR6;Q569Z5-2	Probable ATP-dependent RNA helicase DDX46	Ddx46		1.04026	0.372235	-0.807373	-0.592866	18.5703	19.1005	19.3694	17.6769	18.6025	18.3388	37	37	37	38	38	38	117.45	0	323.31	8263100000	354
Q3U313;Q8VH51-2;Q8VH51;E9Q8F0;Q0VGU9;Q8VH51-3;F7AA45;B7ZD61;B7ZD63;B7ZD64;E9PZF9;D6RCZ8;E9Q999;D6RJ85	Q3U313;Q8VH51-2;Q8VH51;E9Q8F0;Q0VGU9;Q8VH51-3;F7AA45	RNA-binding protein 39	Rbm39		1.84193	0.259836	-0.888814	-0.735907	20.05	20.158	20.584	19.1363	19.5782	19.4111	17	17	17	48.3	48.3	48.3	58.683	0	323.31	9947900000	393
Q9JHF7	Q9JHF7	Hematopoietic prostaglandin D synthase	Hpgds		0.532959	0.447526	-0.905684	-0.526959	19.199	20.2592	18.0866	17.6283	18.3656	18.8339	6	6	6	33.2	33.2	33.2	23.227	0	38.62	2018200000	56
Q7TNV0;E9Q8Y1;E9Q8P4;D3YVJ6	Q7TNV0;E9Q8Y1;E9Q8P4;D3YVJ6	Protein DEK	Dek		1.1192	0.306065	-0.91803	-0.662794	17.7557	18.6527	17.8698	16.6878	17.5875	17.2487	7	7	7	21.8	21.8	21.8	43.158	0	62.743	3040900000	85
A2AV97;P10639	A2AV97;P10639	Thioredoxin	Txn		0.952989	0.32299	-0.92234	-0.677623	18.7408	19.0206	18.9831	17.3009	18.4357	18.2408	3	3	3	31.4	31.4	31.4	11.675	0	30.588	1806100000	63
Q80WM4	Q80WM4	Hyaluronan and proteoglycan link protein 4	Hapln4		0.92912	0.324755	-0.934785	-0.653787	16.605	15.9211	16.3129	16.083	15.1426	14.809	6	6	6	19.5	19.5	19.5	42.808	0	43.621	838800000	42
B9EKR1	B9EKR1	Receptor-type tyrosine-protein phosphatase zeta	Ptprz1		2.61219	0.203804	-0.951717	-0.85301	21.3623	21.702	21.5267	20.4604	20.6088	20.6666	28	28	28	13.5	13.5	13.5	254.4	0	323.31	126450000000	1645
Q61361	Q61361	Brevican core protein	Bcan		1.88606	0.222875	-0.961159	-0.813151	22.9459	23.2374	23.115	22.2463	21.8212	22.3474	26	26	26	31.3	31.3	31.3	95.814	0	323.31	237140000000	1610
E9QKP8;Q9EST5;Q9EST5-2	E9QKP8;Q9EST5;Q9EST5-2	Acidic leucine-rich nuclear phosphoprotein 32 family member B	Anp32b		1.04769	0.297429	-0.977589	-0.739906	20.8876	21.5475	21.9841	20.5678	20.4902	20.4284	6	5	5	25.4	22.9	22.9	35.796	0	323.31	10213000000	160
Q61704;E9PVS1;CON__Q0V8M9;F6ZXJ7	Q61704;E9PVS1	Inter-alpha-trypsin inhibitor heavy chain H3	Itih3		2.07359	0.216134	-0.982522	-0.816704	18.2874	18.3461	18.7353	17.7053	17.5135	17.2025	18	18	18	35	35	35	99.357	0	323.31	5079200000	242
Q3UEB3-2;Q3UEB3-3;Q3UEB3	Q3UEB3-2;Q3UEB3-3;Q3UEB3	Poly(U)-binding-splicing factor PUF60	Puf60		1.60915	0.222228	-1.02057	-0.82942	20.0811	20.3579	20.3791	18.834	19.4378	19.4846	17	17	17	51.7	51.7	51.7	58.544	0	323.31	6967300000	260
P26369;Q3KQM4	P26369;Q3KQM4	Splicing factor U2AF 65 kDa subunit	U2af2		1.75922	0.208959	-1.04792	-0.848346	21.1603	21.2343	21.7987	20.2067	20.5909	20.2518	11	11	11	43.4	43.4	43.4	53.516	0	323.31	13159000000	267
Q9DCS2;G5E8X1;E9Q5B2;E9Q7K5;D3YZM4	Q9DCS2;G5E8X1;E9Q5B2;E9Q7K5	UPF0585 protein C16orf13 homolog	0610011F06Rik		1.46928	0.222	-1.05968	-0.827099	22.9122	23.5192	23.7576	22.2605	22.1677	22.5817	11	11	11	68.6	68.6	68.6	22.687	0	323.31	54514000000	768
F8WHC5;A2RTL5;Q8BI46	F8WHC5;A2RTL5	Arginine/serine-rich coiled-coil protein 2	Rsrc2		1.02476	0.265595	-1.07158	-0.731374	18.7686	18.2404	19.0979	17.3352	17.1488	18.4081	6	6	6	17.1	17.1	17.1	50.606	0	176.39	1421600000	71
Q9CVI2-2;Q9CVI2;B2RVR0	Q9CVI2-2;Q9CVI2;B2RVR0	Protein FAM133B	Fam133b		1.75806	0.177768	-1.12649	-0.875018	20.5076	21.1225	21.0578	19.3983	20.1291	19.7811	6	6	6	38.3	38.3	38.3	13.492	0	115.15	4026100000	117
Q80Y52;P07901;B7ZC50;A2A6A2;B7ZC49	Q80Y52;P07901	Heat shock protein HSP 90-alpha	Hsp90aa1		0.687244	0.318917	-1.13281	-0.666759	12.6235	13.7005	13.2375	12.2402	10.89	13.0328	11	6	6	18.3	10.5	10.5	84.787	0	12.685	172590000	13
A2ALV3;Q62420;Q8BXU5;F6ZL13;A2ALV1;Q3TRJ7;Q62419	A2ALV3;Q62420;Q8BXU5;F6ZL13	Endophilin-A1	Sh3gl2		0.949085	0.257294	-1.15166	-0.768073	17.7002	17.8954	18.3778	16.135	17.6961	16.6872	7	7	7	25.1	25.1	25.1	48.295	0	204.43	1500000000	60
D3YYE1;D3Z7M9;O35381;F6UFG6;Q64G17	D3YYE1;D3Z7M9;O35381;F6UFG6	Acidic leucine-rich nuclear phosphoprotein 32 family member A	Anp32a		1.17525	0.222264	-1.15332	-0.871334	24.1994	25.2991	24.8846	23.7204	23.6338	23.5689	9	9	8	38.4	38.4	34.3	22.954	0	323.31	78880000000	894
A2AWQ5;Q8CI94;Q3UEJ6;Q9ET01	A2AWQ5;Q8CI94	Glycogen phosphorylase, brain form	Pygb		0.788502	0.283173	-1.16468	-0.698419	13.4142	12.3652	12.1392	12.2216	10.4263	11.7768	4	4	3	7.2	7.2	5.8	96.729	0	11.05	70562000	9
F7A3A1;P19246	F7A3A1;P19246	Neurofilament heavy polypeptide	Nefh		0.473978	0.38572	-1.23354	-0.589687	14.5668	16.4607	15.669	14.7122	12.5408	15.7428	12	11	11	13.8	12.9	12.9	112.57	0	150.72	1341700000	68
P63085;E9QAJ2;F6VEI7	P63085;E9QAJ2	Mitogen-activated protein kinase 1	Mapk1		1.56729	0.15597	-1.23432	-0.935893	15.93	16.4029	15.9175	14.8445	14.3735	15.3295	5	5	5	22.9	22.9	22.9	41.275	0	18.968	409390000	22
Q8C0M9	Q8C0M9	Isoaspartyl peptidase/L-asparaginase;Isoaspartyl peptidase/L-asparaginase alpha chain;Isoaspartyl peptidase/L-asparaginase beta chain	Asrgl1		1.04718	0.222854	-1.23523	-0.799023	16.9689	17.6196	16.4419	15.1679	15.559	16.5978	5	5	5	19.6	19.6	19.6	33.95	0	59.61	840750000	47
O08599;O08599-2	O08599;O08599-2	Syntaxin-binding protein 1	Stxbp1		0.782019	0.265257	-1.24347	-0.747982	11.0815	11.8144	11.944	9.74699	9.78176	11.5808	4	4	4	8.4	8.4	8.4	67.568	0	4.3145	24337000	6
B2RSV4;Q921M3;F8WHW1;Q921M3-2	B2RSV4;Q921M3;F8WHW1;Q921M3-2	Splicing factor 3B subunit 3	Sf3b3		0.568239	0.323695	-1.25813	-0.634683	13.0686	13.6912	15.2712	11.3779	13.874	13.0047	7	7	7	8.2	8.2	8.2	135.55	0	23.993	202760000	38
Q9R0P9	Q9R0P9	Ubiquitin carboxyl-terminal hydrolase isozyme L1	Uchl1		1.43034	0.15203	-1.2933	-0.941942	18.4188	19.4203	18.4784	17.4414	17.8155	17.1807	3	3	3	19.7	19.7	19.7	24.838	0	133.13	1973700000	53
Q58EA6;D3YXG3;P62852	Q58EA6;D3YXG3;P62852	40S ribosomal protein S25	Rps25		0.145442	0.716602	-1.3055	-0.316588	17.5792	18.1569	16.7696	19.6119	18.9649	10.0124	4	4	4	24	24	24	13.742	0	6.8501	757560000	26
A2A5H8;Q3USC7;Q8VE33	A2A5H8;Q3USC7;Q8VE33	Ganglioside-induced differentiation-associated protein 1-like 1	Gdap1l1		0.578216	0.307222	-1.37701	-0.718313	14.4594	11.4045	12.374	11.3331	11.6783	11.0954	2	2	2	10.9	10.9	10.9	30.504	0	4.3308	40547000	11
Q8BHL3	Q8BHL3	TBC1 domain family member 10B	Tbc1d10b		0.520919	0.322995	-1.40443	-0.677254	12.9658	12.617	11.8431	9.03151	12.1861	11.9951	1	1	1	1.6	1.6	1.6	87.274	0.0093168	1.6665	38963000	16
B8JJ95;B8JJ92;B8JJ93;B8JJ91;Q9JIX8-3;Q9JIX8-2;Q9JIX8-4;Q9JIX8;B8JJ90;Q52KR6;F6RJ39	B8JJ95;B8JJ92;B8JJ93;B8JJ91;Q9JIX8-3;Q9JIX8-2;Q9JIX8-4;Q9JIX8;B8JJ90;Q52KR6;F6RJ39	Apoptotic chromatin condensation inducer in the nucleus	Acin1		0.37922	0.412866	-1.42218	-0.561173	15.4176	10.9845	12.2191	11.6436	10.0139	12.6971	2	2	2	5.8	5.8	5.8	65.356	0	70.909	462270000	7
B2MWM9;P14211	B2MWM9;P14211	Calreticulin	Calr		0.504365	0.317264	-1.46744	-0.650598	13.3105	16.5846	16.0614	12.389	14.4046	14.7606	4	4	4	14.4	14.4	14.4	47.994	0	17.165	420560000	27
Q3UIX4;E9Q6E5;D3Z4B0;D6RE22;F6TN80;F7B0U9;B7ZNC5;Q8BV04;F6X2U6	Q3UIX4;E9Q6E5;D3Z4B0;D6RE22		Srsf11	+	3.04787	0.0375914	-1.48472	-1.28256	20.0859	20.4928	20.4026	18.8542	19.006	18.6669	8	8	8	29.2	29.2	29.2	53.102	0	127.98	2938600000	89
Q9QYG0-2;Q9QYG0	Q9QYG0-2;Q9QYG0	Protein NDRG2	Ndrg2		0.539036	0.292444	-1.56472	-0.714066	11.5913	15.1024	14.587	12.4138	12.8783	11.2944	4	4	4	19.9	19.9	19.9	39.28	0	11.927	130080000	13
Q543D2;P50608	Q543D2;P50608	Fibromodulin	Fmod		0.673292	0.235805	-1.5781	-0.764815	14.173	11.7752	13.6722	12.9049	11.7463	10.2349	2	2	2	7.4	7.4	7.4	43.054	0	7.0948	60194000	7
A2BI12;Q99JF8-2;Q99JF8;F6RB63;A2BI13	A2BI12;Q99JF8-2;Q99JF8;F6RB63;A2BI13	PC4 and SFRS1-interacting protein	Psip1		1.05199	0.14203	-1.58271	-0.944569	18.33	19.0155	17.7158	15.7802	17.7248	16.8082	8	7	7	32.7	30.3	30.3	36.968	0	90.638	1556500000	84
O54774	O54774	AP-3 complex subunit delta-1	Ap3d1		1.18491	0.103664	-1.67338	-1.01181	16.145	14.8631	16.5489	13.8013	15.001	13.7345	10	10	10	13.2	13.2	13.2	135.08	0	71.832	1127600000	67
Q8CCJ4;Q8CCJ4-2	Q8CCJ4;Q8CCJ4-2	APC membrane recruitment protein 2	Amer2		0.698878	0.221187	-1.67508	-0.882355	11.237	10.9229	11.2187	7.70207	10.0157	10.6355	2	2	2	6	6	6	69.932	0	2.4322	8357500	2
Q3U5S6;O35988	Q3U5S6;O35988	Syndecan;Syndecan-4	Sdc4		1.29855	0.0526095	-2.00423	-1.22261	17.0398	16.4224	15.996	13.6065	15.5328	14.3062	3	3	3	18.7	18.7	18.7	21.482	0	39.813	706570000	39
Q62426	Q62426	Cystatin-B	Cstb	+	1.51619	0.038	-2.06504	-1.30944	20.5633	21.0033	19.9339	18.9731	17.4641	18.8683	3	3	3	39.8	39.8	39.8	11.045	0	52.39	3132600000	61
Q3U781;B2KF41;P84104-2;P84104;A2A4X6	Q3U781;B2KF41;P84104-2;P84104;A2A4X6	Serine/arginine-rich splicing factor 3	Srsf3;Gm12355		0.587253	0.216658	-2.11306	-0.867102	12.0393	16.3903	12.5884	11.5482	12.3267	10.8039	3	2	2	28.2	16.9	16.9	14.203	0	4.0074	897820000	6
Q76LV0;O70325-2;O70325;Q91XR9	Q76LV0;O70325-2;O70325;Q91XR9	Glutathione peroxidase;Phospholipid hydroperoxide glutathione peroxidase, mitochondrial;Phospholipid hydroperoxide glutathione peroxidase, nuclear	Gpx4	+	1.6801	0.0283333	-2.15041	-1.44605	19.1538	18.6855	19.4727	16.1511	17.6231	17.0866	3	3	3	13.8	13.8	13.8	29.193	0	19.044	2059300000	36
H3BKL8;B1AQF3;B1AQF4;Q9D7X3;Q3V2Y9;H3BKD1	H3BKL8;B1AQF3;B1AQF4;Q9D7X3	Dual specificity protein phosphatase 3	Dusp3		0.532282	0.232393	-2.16092	-0.853737	16.6763	16.7468	16.7204	11.8555	14.6488	17.1564	3	3	3	29	29	29	16.013	0	73.47	355040000	33
G3UXA3;G3UWV3;G3V004;G3UXA8;Q6XLQ8;Q3TUF3;O35887	G3UXA3;G3UWV3;G3V004;G3UXA8;Q6XLQ8;Q3TUF3;O35887	Calumenin	Calu		0.765929	0.128452	-2.2217	-1.02645	15.8343	16.8238	17.097	16.5593	13.3634	13.1672	1	1	1	21.6	21.6	21.6	8.5181	0	3.6479	39234000	6
Q60817;P70670	Q60817;P70670	Nascent polypeptide-associated complex subunit alpha;Nascent polypeptide-associated complex subunit alpha, muscle-specific form	Naca		0.827692	0.104633	-2.27817	-1.0655	17.2384	18.7694	18.2432	13.7863	17.2875	16.3427	4	4	4	26.5	26.5	26.5	23.384	0	64.826	741750000	37
F2Z469;F2Z468;F2Z3U4;O89029;E9QP89;O89029-2	F2Z469;F2Z468;F2Z3U4;O89029;E9QP89;O89029-2	Matrilin-4	Matn4	+	2.39245	0.0148852	-2.45911	-2.05306	15.6132	15.7456	15.5924	13.5681	13.0658	12.9399	7	7	7	19.9	19.9	19.9	60.134	0	19.498	208550000	20
P60335;E9Q7D8;G5E916;F7A4C5;P57722-2;P57722	P60335	Poly(rC)-binding protein 1	Pcbp1		0.407199	0.28427	-2.5098	-0.715394	16.2613	9.92716	16.962	11.0074	10.4916	14.122	4	4	2	18	18	10.1	37.497	0	73.79	340490000	39
A2AI91;A2AI89;A2AI88;A2AI87;P18826-2;P18826	A2AI91;A2AI89;A2AI88;A2AI87;P18826-2;P18826	Phosphorylase b kinase regulatory subunit alpha, skeletal muscle isoform	Phka1		0.953013	0.057211	-2.54536	-1.1677	13.4066	11.4645	11.6787	8.91935	8.36777	11.6265	2	2	2	2.4	2.4	2.4	132.32	0	4.8918	11457000	3
Q5SS40;P62259;D6REF3;F6WA09	Q5SS40;P62259	14-3-3 protein epsilon	Ywhae		0.536607	0.213279	-2.55451	-0.824647	16.6076	11.7149	16.0317	14.8419	11.8909	9.95778	7	5	5	31.4	24.3	24.3	29.174	0	11.473	303940000	12
Q6ZWV7	Q6ZWV7	60S ribosomal protein L35	Rpl35	+	2.67123	0.00718367	-2.86157	-2.05546	19.3367	19.7237	20.2028	16.9939	16.327	17.3575	3	3	3	12.2	12.2	12.2	14.552	0	30.697	284120000	27
P08071	P08071	Lactotransferrin	Ltf	+	2.71165	0.00818605	-3.04207	-2.22728	14.3415	14.3558	13.4414	11.1406	11.2723	10.5997	1	1	1	1.4	1.4	1.4	77.837	0	2.4852	151820000	8
B2RRU7;Q9ESM3	B2RRU7;Q9ESM3	Hyaluronan and proteoglycan link protein 2	Hapln2	+	0.992263	0.0381702	-3.07024	-1.45809	14.9931	15.6568	15.2389	10.7662	11.5571	14.3547	2	2	2	5.9	5.9	5.9	37.925	0	2.6132	121870000	8
Q4FJX4;P97315	Q4FJX4;P97315	Cysteine and glycine-rich protein 1	Csrp1	+	1.01823	0.0382921	-3.12982	-1.28129	12.7151	15.8399	15.654	12.6987	12.5694	9.55153	2	2	2	16.6	16.6	16.6	20.583	0	20.061	175410000	13
P62774	P62774	Myotrophin	Mtpn		0.774303	0.0561802	-3.45513	-1.20161	17.095	19.6412	19.257	15.9833	17.689	11.9555	1	1	1	14.4	14.4	14.4	12.861	0	323.31	1263400000	33
Q569X3;Q62241	Q569X3;Q62241	U1 small nuclear ribonucleoprotein C	Snrpc		0.750977	0.0513462	-4.16773	-1.34909	16.7488	17.7998	16.7852	12.206	16.8239	9.8007	1	1	1	7.5	7.5	7.5	17.364	0	4.0947	148010000	8
A8IK50;P12660	A8IK50;P12660	Purkinje cell protein 2	Pcp2	+	1.47693	0.0128148	-4.33752	-1.89845	16.8889	18.871	19.2473	13.0333	16.108	12.8534	3	3	3	41.9	41.9	41.9	14.784	0	12.914	516230000	21
P63040;P84086	P63040;P84086	Complexin-1;Complexin-2	Cplx1;Cplx2	+	0.767718	0.0463265	-4.36037	-1.4135	17.5128	17.9313	17.6566	14.9852	9.20609	15.8284	2	2	2	23.1	23.1	23.1	15.122	0	69.442	394590000	25
Q9QYB8-2;Q9QYB8;Q9QYB8-3	Q9QYB8-2;Q9QYB8;Q9QYB8-3	Beta-adducin	Add2	+	2.32788	0.00311111	-4.36369	-3.0324	22.2869	21.8151	21.9141	18.0265	18.0859	16.8127	3	3	3	6.9	6.9	6.9	62.816	0	6.6286	83361000000	80
A2RS58;P47941	A2RS58;P47941	Crk-like protein	Crkl	+	1.24869	0.018625	-4.41138	-1.70232	13.4476	16.2901	17.8851	10.2022	10.9301	13.2564	5	5	5	26.1	26.1	26.1	33.83	0	58.642	648540000	19
E9QB02;Q68FL6	E9QB02;Q68FL6	Methionine--tRNA ligase, cytoplasmic	Mars	+	2.99395	0	-4.47915	-3.65501	16.6682	16.859	16.8848	12.3569	12.68	11.9377	2	2	2	3.2	3.2	3.2	102.37	0	3.1195	688150000	8
Q5M9J8;P41105	Q5M9J8;P41105	60S ribosomal protein L28	Rpl28	+	4.99662	0	-4.59121	-4.01128	16.2233	16.5179	16.2936	11.5286	11.8983	11.8343	2	2	2	15.3	15.3	15.3	15.733	0	5.7853	36742000	3
Q6ZWN5;F7CJS8;D3YWH9;Q9CXW7	Q6ZWN5;F7CJS8;D3YWH9;Q9CXW7	40S ribosomal protein S9	Rps9	+	1.14754	0.0189206	-5.15313	-2.07853	22.1949	24.8899	19.7963	17.314	17.2737	16.834	7	7	7	25.8	25.8	25.8	22.591	0	10.338	34533000000	60
Q9CW19;Q5F272;F7C0H6;Q5M8N0	Q9CW19;Q5F272;F7C0H6;Q5M8N0	CB1 cannabinoid receptor-interacting protein 1	Cnrip1	+	2.49878	0	-5.29893	-3.28068	17.3625	17.5499	18.3003	11.3957	13.2308	12.6895	4	4	4	31.5	31.5	31.5	20.726	0	28.337	554050000	22
Q8BU78;F8WGQ3;Q8BMN7;Q8CFB4	Q8BU78;F8WGQ3;Q8BMN7;Q8CFB4	Guanylate-binding protein 5	Gbp5	+	1.02613	0.0224658	-5.43261	-1.91887	23.1139	23.3504	23.8443	21.2403	17.8217	14.9488	1	1	1	2.1	2.1	2.1	63.322	0	2.1624	93731000000	1453
Q545H7;P97352	Q545H7;P97352	Protein S100-A13	S100a13	+	2.94319	0	-5.72383	-3.65443	17.4109	18.2389	17.2429	12.4994	10.9671	12.2547	2	2	2	22.4	22.4	22.4	11.158	0	4.5489	293000000	27
P46660;E9PZV5;Q5FWJ3;Q3V1K9;P20152;P31001	P46660	Alpha-internexin	Ina	+	2.6753	0	-6.86936	-3.9501	18.5214	17.9623	17.261	9.76268	11.7606	11.6134	7	4	4	15.5	10.3	10.3	55.741	0	16.837	863290000	50
Q8BG74;P46414	Q8BG74;P46414	Cyclin-dependent kinase inhibitor 1B	Cdkn1b	+	4.46922	0	-7.09779	-6.27747	27.8043	27.9431	27.7769	20.543	20.7295	20.9584	2	2	2	10.7	10.7	10.7	22.193	0	8.8351	392530000000	1340
Q99JP6;Q99JP6-2;Q501M9	Q99JP6;Q99JP6-2	Homer protein homolog 3	Homer3	+	1.50724	0.0088	-7.17053	-2.71139	17.8137	19.7637	19.1064	10.1573	14.8072	10.2077	9	9	9	31.5	31.5	31.5	39.694	0	323.31	3209700000	77
D3YVF4;D3Z7I1;P62264;D3Z1P6	D3YVF4;D3Z7I1;P62264	40S ribosomal protein S14	Rps14	+	1.81458	0	-7.93717	-3.90401	20.6201	20.7213	21.0159	14.6828	12.7291	11.1338	3	3	3	35.3	35.3	35.3	12.71	0	3.7744	475580000	9
B2RV73;Q8VHI3	B2RV73;Q8VHI3	GDP-fucose protein O-fucosyltransferase 2	Pofut2	+	3.51575	0	-8.10867	-5.26865	19.3998	20.3855	20.0881	12.5292	12.0279	10.9903	1	1	1	2.3	2.3	2.3	49.429	0	2.9297	8501700000	1
D3YUP8;Q8VEK6	D3YUP8;Q8VEK6	Inhibitor of growth protein;Inhibitor of growth protein 3	Ing3	+	1.7998	0	-9.52493	-3.85862	25.7826	25.7194	24.5753	18.6073	14.9372	13.958	1	1	1	4.4	4.4	4.4	45.556	0	2.3405	209820000000	424
D3Z4P2;P59481	D3Z4P2;P59481	VIP36-like protein	Lman2l	+	3.34225	0	-13.8262	-8.84876	25.4779	25.1017	25.7664	12.5492	11.5995	10.7187	1	1	1	3.1	3.1	3.1	41.152	0	2.2191	106260000000	29
									GST (- Dynactin)	GST (- Dynactin)	GST (- Dynactin)	Dynein (-Dynactin)	Dynein (-Dynactin)	Dynein (-Dynactin)

## Sheet: DT interactors GST pulldown
Protein IDs	Protein names	Gene names	Welch's T-test Significant Dynein (-Dynactin)_GST (- Dynactin)	-Log Welch's T-test p-value Dynein (-Dynactin)_GST (- Dynactin)	Welch's T-test q-value Dynein (-Dynactin)_GST (- Dynactin)	Welch's T-test Difference Dynein (-Dynactin)_GST (- Dynactin)	Difference (linear scale)
Q3TPJ8;A2BFF9;A2BFF7;A2BFF5;O88487;A2BFF8	Cytoplasmic dynein 1 intermediate chain 2	Dync1i2	+	2.41268	0	12.0812	4333.1
P62627;A2AVR9	Dynein light chain roadblock-type 1	Dynlrb1	+	1.83519	0	11.6301	3169.65
Q9DAJ5-2;Q9DAJ5	Dynein light chain roadblock-type 2	Dynlrb2	+	3.22709	0	11.616	3138.7
Q9JHU4;F6ZX84	Cytoplasmic dynein 1 heavy chain 1	Dync1h1	+	2.85225	0	11.2764	2480.52
P51807	Dynein light chain Tctex-type 1	Dynlt1	+	5.75291	0	10.0132	1033.38
Q3TWG5;Q8R1Q8;F6XF11	Cytoplasmic dynein 1 light intermediate chain 1	Dync1li1	+	6.65024	0	9.94723	987.225
Q6PDL0	Cytoplasmic dynein 1 light intermediate chain 2	Dync1li2	+	3.57616	0	8.80283	446.596
Q3TPZ5;Q99KJ8	Dynactin subunit 2	Dctn2	+	2.42486	0	8.65336	402.644
E9Q3M3;O08788;E9Q586;O08788-2;D3YX34;D3Z2M9;D3YYG9	Dynactin subunit 1	Dctn1	+	4.95535	0	7.27295	154.659
G3UYV7;Q059I1;P62858	40S ribosomal protein S28	Rps28	+	3.30455	0	6.97977	126.217
Q8K183;D3Z7R1	Pyridoxal kinase	Pdxk	+	1.39962	0.00782222	6.63109	99.1193
P61164	Alpha-centractin	Actr1a	+	1.96322	0	6.49674	90.3056
Q58E35;E9Q3T0;P47955	60S acidic ribosomal protein P1	Rplp1;Gm10073	+	3.40448	0	6.26534	76.9228
P42669	Transcriptional activator protein Pur-alpha	Pura	+	0.967472	0.0251351	5.78872	55.2812
G3UZK4;Q58EW0;P35980;G3UYV6;G3UX28;G3UZJ6	60S ribosomal protein L18	Rpl18	+	2.65435	0	5.77005	54.5704
Q9JJV2;D3YWS3;Q9JJV2-3;Q9JJV2-2	Profilin-2;Profilin	Pfn2	+	1.17966	0.0159298	5.75153	53.8744
A2A7Z4;Q9CQH7	Transcription factor BTF3;Transcription factor BTF3 homolog 4	Btf3l4	+	2.44969	0	5.36634	41.2506
Q9CZI5;P62267	40S ribosomal protein S23	Rps23	+	3.7759	0	5.24554	37.9371
Q3UL36;Q3UL36-2	Arginine and glutamate-rich protein 1	Arglu1	+	3.9699	0	5.19351	36.5934
Q9CYI4;Q9CYI4-2;D3Z765;D6REI1;D6RGP6	Putative RNA-binding protein Luc7-like 1	Luc7l	+	1.61355	0.00748936	5.02782	32.623
Q61171;D3Z4A4	Peroxiredoxin-2	Prdx2	+	2.66771	0	4.95422	31.0005
Q58ET1;D3Z3R0;D3YXT4;D3YVE6;D3YU93;F6U2H0;F6TJZ4;P12970;F6YI27;F6ZVW4;F6TIC7;F6SSI5	60S ribosomal protein L7a	Rpl7a	+	2.4819	0	4.92733	30.428
Q9Z0Y1;E9Q919	Dynactin subunit 3	Dctn3	+	2.92753	0	4.91825	30.2371
O88485;D3Z0M6;O88485-2;Q3TYJ3	Cytoplasmic dynein 1 intermediate chain 1	Dync1i1	+	1.14316	0.0222609	4.5244	23.0133
Q6ZWZ7;D3Z3R2;F8VQL2;F6VWT4;Q9CPR4;B2RY53	60S ribosomal protein L17	Rpl17;Gm6133	+	0.992952	0.0261463	4.47585	22.2518
Q8R5C5;E0CZD4;E0CYB4	Beta-centractin	Actr1b	+	1.48971	0.0117647	4.47547	22.246
Q14A47;Q8K003	Translation machinery-associated protein 7	Tma7	+	0.776299	0.0471111	4.2036	18.4251
P62315	Small nuclear ribonucleoprotein Sm D1	Snrpd1	+	1.09812	0.0235443	4.14683	17.7142
Q5M9K7;P63325;Q3UW83	40S ribosomal protein S10	Rps10	+	1.18348	0.0213333	4.089	17.0181
Q921R2;Q5BLJ7;P62301	40S ribosomal protein S13	Rps13	+	0.859484	0.0374505	4.05877	16.6653
Q5M9K9;P62900;E9Q4I3	60S ribosomal protein L31	Rpl31	+	1.06621	0.0240988	4.05392	16.6093
Q6ZWP0;A2RS68;Q62376-2;Q62376	U1 small nuclear ribonucleoprotein 70 kDa	Snrnp70	+	2.26602	0.00902564	3.93757	15.3224
Q9QZB7	Actin-related protein 10	Actr10	+	1.26918	0.0195224	3.92392	15.1781
Q80ZP8;Q3TMX5;F6USD5;F6T4L3;E0CXA8;Q9CXI5	Mesencephalic astrocyte-derived neurotrophic factor	Manf	+	1.35613	0.0192258	3.87297	14.6514
E9PUC5;F6Y9N3;F6Z9E6;Q2PFD7-3;Q2PFD7-5;Q2PFD7-2;Q2PFD7;Q8C0E9;F6PZZ8;Q2PFD7-4	PH and SEC7 domain-containing protein 3	Psd3	+	1.06529	0.0258313	3.81372	14.0619
Q5DQJ3;P47754;D6RCW7	F-actin-capping protein subunit alpha-2	Capza2	+	1.74344	0.012	3.72353	13.2097
G3X9D5;B2RVD5;B2RTK3;Q8CBB6;Q921L4;Q8CGP2;Q8CGP1;Q6ZWY9;Q64525;Q64478;Q64475;P10854;P10853;Q8CGP2-2;A2AB77;Q9D2U9;Q8CGP0;Q64523	Histone H2B;Histone H2B type 1-P;Histone H2B type 1-K;Histone H2B type 1-C/E/G;Histone H2B type 2-B;Histone H2B type 1-H;Histone H2B type 1-B;Histone H2B type 1-M;Histone H2B type 1-F/J/L;Histone H2B type 3-A;Histone H2B type 3-B;Histone H2B type 2-E	Hist2h2bb;Hist1h2bk;Hist1h2bm;Hist1h2br;LOC665622;Hist1h2bp;Hist1h2bc;Hist1h2bh;Hist1h2bb;Hist1h2bf;Hist3h2ba;Hist3h2bb;Hist2h2be	+	2.04186	0.00765217	3.67638	12.785
Q5BLK0;P35979;D3YX33	60S ribosomal protein L12	Rpl12	+	3.11686	0	3.65451	12.5927
O35295	Transcriptional activator protein Pur-beta	Purb	+	1.31122	0.0225882	3.63221	12.3995
Q63810-2;Q63810	Calcineurin subunit B type 1	Ppp3r1	+	2.94311	0.0032	3.63185	12.3964
Q9D6C8;Q8BLR2;Q05D94;A2AGJ0;Q3UYN2;Q8BT60;P59108;Q1RLL3;Q9Z140;Q0VE82;Q9DC53;B2RS65;Q8JZW4	Copine-4;Copine-3;Copine-2;Copine-9;Copine-6;Copine-7;Copine-8;Copine-5	Cpne4;Cpne8;Cpne6;Cpne3;Cpne2;Cpne9;Cpne7;Cpne5	+	1.20786	0.0244737	3.59472	12.0814
G3UZW2;Q561N5;F5H8M6;P62270;F6YVP7;D3YWV7	40S ribosomal protein S18	Rps18;Gm10260	+	3.27516	0	3.59005	12.0424
D3Z390;Q921C5;Q921C5-2	Protein bicaudal D homolog 2	Bicd2	+	2.11832	0.008	3.57797	11.942
Q5XJF6;P53026	Ribosomal protein;60S ribosomal protein L10a	Rpl10a	+	0.942352	0.036	3.56473	11.8329
D3YVE8	Solute carrier family 35 member G2	Slc35g2	+	1.59173	0.0151333	3.3519	10.2099
B2KGQ2;Q9D0M5;D6RIN4;G5E8Z1;P63168	Dynein light chain 2, cytoplasmic;Dynein light chain 1, cytoplasmic	Dynll2;Dynll1	+	1.84558	0.0130566	3.28353	9.73738
G3UXF0;Q4FJZ2;Q8BH30;O35345;Q60960	Importin subunit alpha;Importin subunit alpha-7;Importin subunit alpha-5;Importin subunit alpha-5, N-terminally processed	Kpna1;Kpna6	+	1.48099	0.0198182	3.27014	9.64742
E9PXA6;Q9R0Q7	Prostaglandin E synthase 3	Ptges3	+	2.54181	0.00838095	3.26358	9.60364
H3BJI1;H3BLI4;Q9D007;H3BKJ3;H3BK47;H3BJK2;F2Z4A9;H3BLH0;Q6DIC0;H3BJM2;E9QAB8;H3BKN5;Q3TKT4;Q3TKT4-2	Probable global transcription activator SNF2L2	Smarca2	+	1.01138	0.0353953	3.23644	9.42463
B1AVC8;Q8BGC0;Q8BGC0-2	HIV Tat-specific factor 1 homolog	Htatsf1	+	1.88036	0.0142545	3.14716	8.85907
D3YYK8;E9Q6X0;Q8R001-2;Q8R001;Q3TG90	Microtubule-associated protein RP/EB family member 2	Mapre2	+	0.956535	0.0427083	3.12456	8.72138
Q8BGT7	Survival of motor neuron-related-splicing factor 30	Smndc1	+	0.936306	0.0441237	3.07358	8.41862
P54823	Probable ATP-dependent RNA helicase DDX6	Ddx6	+	2.47537	0.00733333	3.06846	8.38877
Q561N4;P68037;D3YZS3	Ubiquitin-conjugating enzyme E2 L3	Ube2l3	+	1.33176	0.0244	3.05849	8.33103
Q3TDS9;Q5M9M0;D3YY61;E9Q5A0;P19253	60S ribosomal protein L13a	Rpl13a	+	1.55593	0.0219429	2.94512	7.7014
F8VPN4;E0CYU6;F6XXE6;E0CX86;F7CSZ6	4-alpha-glucanotransferase	Agl	+	2.12112	0.014	2.83394	7.13018
Q3TQY2;Q8CBY8-2;Q3TRR2	Dynactin subunit 4	Dctn4	+	1.5096	0.0238462	2.78461	6.89052
P27659;D3YZ47	60S ribosomal protein L3	Rpl3	+	2.17133	0.0156552	2.70735	6.53122
F6SVV1;Q4FZE6;P62082	40S ribosomal protein S7	Gm9493;Rps7	+	1.66694	0.0248	2.58858	6.01508
Q3TJ75;O08848	60 kDa SS-A/Ro ribonucleoprotein	Trove2	+	1.22676	0.0364138	2.58827	6.01376
A2AMW0;Q923G3;P47757-2;A2AMV7	F-actin-capping protein subunit beta	Capzb	+	1.30816	0.0290353	2.57786	5.97052
Q03157;E9Q910	Amyloid-like protein 1;C30	Aplp1	+	2.13448	0.0183385	2.48417	5.59512
Q564E2;G5E8N5;P06151;D3Z736;D3YZQ9;Q6NXW3	L-lactate dehydrogenase;L-lactate dehydrogenase A chain	Ldha	+	1.19627	0.04	2.44734	5.45411
E9Q9J0;Q66JP1;E9Q0Z8;Q642L7;E9Q4P0;E9Q5F6;E9QNP0;Q5SX22;Q78XY9;Q922Z8;Q8VC46;P62984;P62983;P0CG49;P0CG50;F6X7C4;D3YYZ2	Ubiquitin-60S ribosomal protein L40;Ubiquitin;60S ribosomal protein L40;Ubiquitin-40S ribosomal protein S27a;Ubiquitin;40S ribosomal protein S27a;Polyubiquitin-B;Ubiquitin;Polyubiquitin-C;Ubiquitin;Ubiquitin-related 1;Ubiquitin-related 2	Uba52;Rps27a;Kxd1;Ubc;Ubb	+	1.24089	0.0378667	2.43128	5.39371
Q6P542	ATP-binding cassette sub-family F member 1	Abcf1	+	1.7964	0.0241558	2.38442	5.22132
Q8BGN3;D3YU63;F6R291	Ectonucleotide pyrophosphatase/phosphodiesterase family member 6	Enpp6	+	2.67404	0.0153898	2.36973	5.16843
G5E8Y3;Q9CR80	Protein FAM32A	Fam32a	+	2.84137	0.04872	1.42361	2.68256
