# Supplementary material for: HEATR5B associates with dynein‐dynactin and promotes motility of AP1‐bound endosomal membranes
Source: EMBO J. 2023 Oct 24;42(23):e114473. doi: 10.15252/embj.2023114473 (PMC10690479; doi:10.15252/embj.2023114473)
Supplement: Supplementary file 20 — Source Data for Figure 2 [file EMBJ-42-e114473-s018.zip]

Archive with 17 entries (14 files):
- Figure_2/
- Figure_2/.DS_Store
- Figure_2/2A/
- Figure_2/2A/.DS_Store
- Figure_2/2A/western_AP1g.tif
- Figure_2/2A/western_DCTN1.tif
- Figure_2/2A/western_DYNC1H1.tif
- Figure_2/2A/western_GAPDH.tif
- Figure_2/2A/western_GFP-HR5B_and_Aftiphilin.tif
- Figure_2/2A/western_GFP.tif
- Figure_2/2A/western_SYNRG.tif
- Figure_2/2B/
- Figure_2/2B/.DS_Store
- Figure_2/2B/western_DCTN1.tif
- Figure_2/2B/western_DYNC1H1_tail.tif
- Figure_2/2B/western_GFP-HR5B.tif
- Figure_2/2B/western_GFP.tif
