# Supplementary material for: HEATR5B associates with dynein‐dynactin and promotes motility of AP1‐bound endosomal membranes
Source: EMBO J. 2023 Oct 24;42(23):e114473. doi: 10.15252/embj.2023114473 (PMC10690479; doi:10.15252/embj.2023114473)
Supplement: Supplementary file 21 — Source Data for Figure 3 [file EMBJ-42-e114473-s024.zip]

Archive with 51 entries (42 files):
- Figure_3/
- Figure_3/.DS_Store
- Figure_3/3A/
- Figure_3/3A/.DS_Store
- Figure_3/3A/AP1g.tif
- Figure_3/3A/Crop_AP1g.tif
- Figure_3/3A/Crop_eGFP-HR5B.tif
- Figure_3/3A/Crop_Merge.tif
- Figure_3/3A/GFP-HR5B.tif
- Figure_3/3A/Merge.tif
- Figure_3/3B/
- Figure_3/3B/Quantification_of_percentage_of_GFP-HR5B_puncta_co-localised_with_indicated_proteins.xlsx
- Figure_3/3B/~$Quantification_of_percentage_of_GFP-HR5B_puncta_co-localised_with_indicated_proteins.xlsx
- Figure_3/3C/
- Figure_3/3C/Quantification_of_percentage_of_GFP-HR5B_puncta_co-localised_with_AP1-RFP_(live_cells).xlsx
- Figure_3/3C/~$Quantification_of_percentage_of_GFP-HR5B_puncta_co-localised_with_AP1-RFP_(live_cells).xlsx
- Figure_3/3D/
- Figure_3/3D/AP1-sigma_RFP.tif
- Figure_3/3D/GFP-HR5B.tif
- Figure_3/3D/Merge.tif
- Figure_3/3E/
- Figure_3/3E/Quantification_of_percentage_of_GFP-HR5B_puncta_co-localised_with_DsRed-RAB11A.xlsx
- Figure_3/3E/~$Quantification_of_percentage_of_GFP-HR5B_puncta_co-localised_with_DsRed-RAB11A.xlsx
- Figure_3/3F/
- Figure_3/3F/DsRed-RAB11A.tif
- Figure_3/3F/GFP-HR5B.tif
- Figure_3/3F/Merge.tif
- Figure_3/3G/
- Figure_3/3G/Control_AP1_gamma.tif
- Figure_3/3G/Control_merge.tif
- Figure_3/3G/Control_RAB11A.tif
- Figure_3/3G/Control_TGN46.tif
- Figure_3/3G/Crop_control_AP1_gamma.tif
- Figure_3/3G/Crop_control_merge.tif
- Figure_3/3G/Crop_control_RAB11A.tif
- Figure_3/3G/Crop_control_TGN46.tif
- Figure_3/3G/Crop_siRNA_DYNC1H1_AP1_gamma.tif
- Figure_3/3G/Crop_siRNA_DYNC1H1_merge.tif
- Figure_3/3G/Crop_siRNA_DYNC1H1_RAB11A.tif
- Figure_3/3G/Crop_siRNA_DYNC1H1_TGN.tif
- Figure_3/3G/siRNA_DYNC1H1_AP1_gamma.tif
- Figure_3/3G/siRNA_DYNC1H1_merge.tif
- Figure_3/3G/siRNA_DYNC1H1_RAB11A.tif
- Figure_3/3G/siRNA_DYNC1H1_TGN46.tif
- Figure_3/3H/
- Figure_3/3H/Quantification_of_AP1_spread_after_silencing_DYNC1H1.xlsx
- Figure_3/3H/Quantification_of_spread_of_RAB11A_after_silencing_DYNC1H1.xlsx
- Figure_3/3H/Quantification_of_spread_of_TGN46_after_silencing_DYNC1H1.xlsx
- Figure_3/3H/~$Quantification_of_AP1_spread_after_silencing_DYNC1H1.xlsx
- Figure_3/3H/~$Quantification_of_spread_of_RAB11A_after_silencing_DYNC1H1.xlsx
- Figure_3/3H/~$Quantification_of_spread_of_TGN46_after_silencing_DYNC1H1.xlsx
