# Supplementary material for: HEATR5B associates with dynein‐dynactin and promotes motility of AP1‐bound endosomal membranes
Source: EMBO J. 2023 Oct 24;42(23):e114473. doi: 10.15252/embj.2023114473 (PMC10690479; doi:10.15252/embj.2023114473)
Supplement: Supplementary file 21 — Source Data for Figure 3 [file EMBJ-42-e114473-s024.zip › Figure_3/3B/Quantification_of_percentage_of_GFP-HR5B_puncta_co-localised_with_indicated_proteins.xlsx]

## Sheet: Co-localisation
Fig.3B
Fluorescent puncta detection using Spot coloc, an Image J script developed by Jerome Boulanger
Conditions for puncta segmentation:	Smoothing radius	Background correction	Threshold
	1	10	40-60
Data in column E (% of GFP-HR5B puncta co-localised with indicated proteins) is plotted in Fig 3B
			Puncta co-localisation
Cell	Particles AP1 (red channel=channel 1)	Particles GFP-HR5B (green channel=channel 2)	Particles co-localising (HR5B over AP1)	%		Mean	SD
Cell 1	256	118	53	44.9153		33.8893	12.7157
Cell 2	173	170	44	25.8824
Cell 3	451	154	54	35.0649
Cell 4	260	239	98	41.0042
Cell 5	146	234	63	26.9231
Cell 6	266	144	66	45.8333
Cell 7	282	96	61	63.5417
Cell 8	356	218	64	29.3578
Cell 9	252	178	38	21.3483
Cell 10	212	99	27	27.2727
Cell 11	264	123	29	23.5772
Cell 12	233	164	36	21.9512
			Puncta co-localisation
Cell	Particles EEA1 (red channel=channel 1)	Particles GFP-HR5B (green channel=channel 2)	Particles co-localising (HR5B over EEA1)	%		Mean	SD
Cell 1	233	469	8	1.70576		2.33554	1.48903
Cell 2	223	318	4	1.25786
Cell 3	139	317	4	1.26183
Cell 4	155	372	5	1.34409
Cell 5	132	212	4	1.88679
Cell 6	190	211	5	2.36967
Cell 7	191	287	4	1.39373
Cell 8	135	91	5	5.49451
Cell 9	156	232	2	0.862069
Cell 10	253	249	4	1.60643
Cell 11	210	164	5	3.04878
Cell 12	149	162	6	3.7037
Cell 13	138	134	7	5.22388
Cell 14	210	195	3	1.53846
			Puncta co-localisation
Cell	Particles LAMP1 (red channel=channel 1)	Particles GFP-HR5B (green channel=channel 2)	Particles co-localising (HR5B over LAMP1)	%		Mean	SD
Cell 1	210	157	6	3.82166		2.6649	1.50398
Cell 2	102	251	6	2.39044
Cell 3	241	357	12	3.36134
Cell 4	154	286	7	2.44755
Cell 5	183	278	13	4.67626
Cell 6	134	223	3	1.34529
Cell 7	232	373	2	0.536193
Cell 8	168	238	10	4.20168
Cell 9	141	176	9	5.11364
Cell 10	149	134	5	3.73134
Cell 11	125	318	3	0.943396
Cell 12	83	217	2	0.921659
Cell 13	104	213	3	1.40845
Cell 14	101	83	2	2.40964
