# Supplementary material for: HEATR5B associates with dynein‐dynactin and promotes motility of AP1‐bound endosomal membranes
Source: EMBO J. 2023 Oct 24;42(23):e114473. doi: 10.15252/embj.2023114473 (PMC10690479; doi:10.15252/embj.2023114473)
Supplement: Supplementary file 21 — Source Data for Figure 3 [file EMBJ-42-e114473-s024.zip › Figure_3/3C/Quantification_of_percentage_of_GFP-HR5B_puncta_co-localised_with_AP1-RFP_(live_cells).xlsx]

## Sheet: Co-localisation
Fig.3C
Colocalisation of GFP-HR5b and AP1s-RFP tracks over time in live cells
Cell	Particles/tracks AP1s-RFP (red channel=channel 2)	Particles/tracks GFP-HR5B (green channel=channel 1)	Particles/tracks co-localising (HR5B over AP1s-RFP)	%		Mean	SD
Cell 1	26.2	22.9	13.1605	57.4695		50.0013	18.0907
Cell 2	184.867	166.067	97.4612	58.688
Cell 3	185.367	88.0667	50.3507	57.1734
Cell 4	242.433	164.767	106.009	64.339
Cell 5	242.833	410.5	130.341	31.7518
Cell 6	137.533	205.733	82.6131	40.1554
Cell 7	115.733	151.9	64.6885	42.5862
Cell 8	76.6667	71.2667	42.0647	59.0244
Cell 9	172.133	171.667	98.5839	57.4275
Cell 10	31.1667	45.0333	3.50117	7.77461
Cell 11	63	57.6667	6.07832	10.5404
Cell 12	71.5333	103.633	25.9065	24.9982
Cell 13	229.933	229.933	130.198	56.6242
Cell 14	191.533	134.267	84.1047	62.6401
Cell 15	182.133	69.7667	46.7511	67.0107
Cell 16	51.7333	13.2	5.21527	39.5096
Cell 17	118.733	70.6333	41.0319	58.0915
Cell 18	261.933	123.633	70.9071	57.3527
Cell 19	79.2667	62.1	32.869	52.9292
Cell 20	80.9667	46.7333	36.3353	77.7504
Cell 21	143.6	95.3667	69.3119	72.6794
Cell 22	142.4	116.967	77.9554	66.6476
Cell 23	82.4667	73.6667	52.9685	71.9029
Cell 24	177.367	78.8	25.5494	32.4231
Cell 25	243.467	92.2667	23.5228	25.4944
Cell 26	248.3	252.3	141.611	56.1281
Cell 27	88.4667	15.0667	4.82804	32.0445
Cell 28	104.167	37.3	10.4712	28.0729
Cell 29	190.2	100.367	60.4739	60.2529
Cell 30	106.733	45.4333	28.0393	61.7153
Cell 31	131.533	89.8667	52.88	58.8427
