# Supplementary material for: HEATR5B associates with dynein‐dynactin and promotes motility of AP1‐bound endosomal membranes
Source: EMBO J. 2023 Oct 24;42(23):e114473. doi: 10.15252/embj.2023114473 (PMC10690479; doi:10.15252/embj.2023114473)
Supplement: Supplementary file 21 — Source Data for Figure 3 [file EMBJ-42-e114473-s024.zip › Figure_3/3E/Quantification_of_percentage_of_GFP-HR5B_puncta_co-localised_with_DsRed-RAB11A.xlsx]

## Sheet: Co-localisation
Fig.3E
Fluorescent puncta detection using Spot coloc, an Image J script developed by Jerome Boulanger
Data in column E (% of GFP-HR5B puncta co-localised with indicated proteins) is plotted in Fig 3E
			Puncta co-localisation
Cell	Particles GFP-HR5B (green channel=channel 2)	Particles RAB11A (red channel=channel 1)	Particles co-localising (HR5B over RAB11A)	%		Mean	SD
Cell 1	157	134	125	79.6178		75.7763	9.68296
Cell 2	122	94	92	75.4098
Cell 3	139	180	108	77.6978
Cell 4	154	102	83	53.8961
Cell 5	118	76	94	79.661
Cell 6	98	143	86	87.7551
Cell 7	66	71	50	75.7576
Cell 8	106	83	81	76.4151
