# Supplementary material for: HEATR5B associates with dynein‐dynactin and promotes motility of AP1‐bound endosomal membranes
Source: EMBO J. 2023 Oct 24;42(23):e114473. doi: 10.15252/embj.2023114473 (PMC10690479; doi:10.15252/embj.2023114473)
Supplement: Supplementary file 21 — Source Data for Figure 3 [file EMBJ-42-e114473-s024.zip › Figure_3/3H/Quantification_of_AP1_spread_after_silencing_DYNC1H1.xlsx]

## Sheet: siRNA Control
Fig.3H	Graph on the left
Quantification of AP1 spread was performed using a custom ImageJ script available at: https://github.com/jboulanger/imagejmacro/tree/main/Cell_Organization
Condition	Image	Cell	ROI Specificity	Object Specificity	Zoom	Remove Border	Mask Background	ROI channel	Object channel	Object Spread (mm)		Median (Object spread)
Control	siRNA ctrol AP1-488_Rab11-555_TGN46-647 1.lsm	1	1	1	1	1	1	DAPI	AP1	4.13		7.791
Control	siRNA ctrol AP1-488_Rab11-555_TGN46-647 1.lsm	2	1	1	1	1	1	DAPI	AP1	8.846
Control	siRNA ctrol AP1-488_Rab11-555_TGN46-647 1.lsm	3	1	1	1	1	1	DAPI	AP1	10.058
Control	siRNA ctrol AP1-488_Rab11-555_TGN46-647 1.lsm	4	1	1	1	1	1	DAPI	AP1	7.017
Control	siRNA ctrol AP1-488_Rab11-555_TGN46-647 1.lsm	5	1	1	1	1	1	DAPI	AP1	7.46
Control	siRNA ctrol AP1-488_Rab11-555_TGN46-647 1.lsm	6	1	1	1	1	1	DAPI	AP1	1.578
Control	siRNA ctrol AP1-488_Rab11-555_TGN46-647 1.lsm	7	1	1	1	1	1	DAPI	AP1	3.172
Control	siRNA ctrol AP1-488_Rab11-555_TGN46-647 1.lsm	8	1	1	1	1	1	DAPI	AP1	5.402
Control	siRNA ctrol AP1-488_Rab11-555_TGN46-647 1.lsm	9	1	1	1	1	1	DAPI	AP1	11.022
Control	siRNA ctrol AP1-488_Rab11-555_TGN46-647 1.lsm	10	1	1	1	1	1	DAPI	AP1	5.296
Control	siRNA ctrol AP1-488_Rab11-555_TGN46-647 1.lsm	11	1	1	1	1	1	DAPI	AP1	7.734
Control	siRNA ctrol AP1-488_Rab11-555_TGN46-647 1.lsm	12	1	1	1	1	1	DAPI	AP1	5.794
Control	siRNA ctrol AP1-488_Rab11-555_TGN46-647 1.lsm	13	1	1	1	1	1	DAPI	AP1	2.31
Control	siRNA ctrol AP1-488_Rab11-555_TGN46-647 1.lsm	14	1	1	1	1	1	DAPI	AP1	24.51
Control	siRNA ctrol AP1-488_Rab11-555_TGN46-647 1.lsm	15	1	1	1	1	1	DAPI	AP1	10.306
Control	siRNA ctrol AP1-488_Rab11-555_TGN46-647 1.lsm	16	1	1	1	1	1	DAPI	AP1	10.341
Control	siRNA ctrol AP1-488_Rab11-555_TGN46-647 1.lsm	17	1	1	1	1	1	DAPI	AP1	10.237
Control	siRNA ctrol AP1-488_Rab11-555_TGN46-647 1.lsm	18	1	1	1	1	1	DAPI	AP1	26.007
Control	siRNA ctrol AP1-488_Rab11-555_TGN46-647 1.lsm	19	1	1	1	1	1	DAPI	AP1	7.908
Control	siRNA ctrol AP1-488_Rab11-555_TGN46-647 1.lsm	20	1	1	1	1	1	DAPI	AP1	6.04
Control	siRNA ctrol AP1-488_Rab11-555_TGN46-647 1.lsm	21	1	1	1	1	1	DAPI	AP1	8.074
Control	siRNA ctrol AP1-488_Rab11-555_TGN46-647 1.lsm	22	1	1	1	1	1	DAPI	AP1	3.957
Control	siRNA ctrol AP1-488_Rab11-555_TGN46-647 1.lsm	23	1	1	1	1	1	DAPI	AP1	3.109
Control	siRNA ctrol AP1-488_Rab11-555_TGN46-647 10.lsm	24	1	1	1	1	1	DAPI	AP1	9.909
Control	siRNA ctrol AP1-488_Rab11-555_TGN46-647 10.lsm	25	1	1	1	1	1	DAPI	AP1	6.754
Control	siRNA ctrol AP1-488_Rab11-555_TGN46-647 10.lsm	26	1	1	1	1	1	DAPI	AP1	12.624
Control	siRNA ctrol AP1-488_Rab11-555_TGN46-647 10.lsm	27	1	1	1	1	1	DAPI	AP1	8.941
Control	siRNA ctrol AP1-488_Rab11-555_TGN46-647 10.lsm	28	1	1	1	1	1	DAPI	AP1	5.836
Control	siRNA ctrol AP1-488_Rab11-555_TGN46-647 10.lsm	29	1	1	1	1	1	DAPI	AP1	7.957
Control	siRNA ctrol AP1-488_Rab11-555_TGN46-647 10.lsm	30	1	1	1	1	1	DAPI	AP1	8.852
Control	siRNA ctrol AP1-488_Rab11-555_TGN46-647 10.lsm	31	1	1	1	1	1	DAPI	AP1	5.411
Control	siRNA ctrol AP1-488_Rab11-555_TGN46-647 10.lsm	32	1	1	1	1	1	DAPI	AP1	8.411
Control	siRNA ctrol AP1-488_Rab11-555_TGN46-647 10.lsm	33	1	1	1	1	1	DAPI	AP1	10.933
Control	siRNA ctrol AP1-488_Rab11-555_TGN46-647 10.lsm	34	1	1	1	1	1	DAPI	AP1	4.878
Control	siRNA ctrol AP1-488_Rab11-555_TGN46-647 10.lsm	35	1	1	1	1	1	DAPI	AP1	7.011
Control	siRNA ctrol AP1-488_Rab11-555_TGN46-647 10.lsm	36	1	1	1	1	1	DAPI	AP1	3.329
Control	siRNA ctrol AP1-488_Rab11-555_TGN46-647 10.lsm	37	1	1	1	1	1	DAPI	AP1	6.387
Control	siRNA ctrol AP1-488_Rab11-555_TGN46-647 10.lsm	38	1	1	1	1	1	DAPI	AP1	9.706
Control	siRNA ctrol AP1-488_Rab11-555_TGN46-647 10.lsm	39	1	1	1	1	1	DAPI	AP1	10.128
Control	siRNA ctrol AP1-488_Rab11-555_TGN46-647 10.lsm	40	1	1	1	1	1	DAPI	AP1	9.216
Control	siRNA ctrol AP1-488_Rab11-555_TGN46-647 10.lsm	41	1	1	1	1	1	DAPI	AP1	13.086
Control	siRNA ctrol AP1-488_Rab11-555_TGN46-647 10.lsm	42	1	1	1	1	1	DAPI	AP1	4.51
Control	siRNA ctrol AP1-488_Rab11-555_TGN46-647 10.lsm	43	1	1	1	1	1	DAPI	AP1	12.118
Control	siRNA ctrol AP1-488_Rab11-555_TGN46-647 10.lsm	44	1	1	1	1	1	DAPI	AP1	9.551
Control	siRNA ctrol AP1-488_Rab11-555_TGN46-647 11.lsm	45	1	1	1	1	1	DAPI	AP1	10.801
Control	siRNA ctrol AP1-488_Rab11-555_TGN46-647 11.lsm	46	1	1	1	1	1	DAPI	AP1	20.008
Control	siRNA ctrol AP1-488_Rab11-555_TGN46-647 11.lsm	47	1	1	1	1	1	DAPI	AP1	13.073
Control	siRNA ctrol AP1-488_Rab11-555_TGN46-647 11.lsm	48	1	1	1	1	1	DAPI	AP1	8.984
Control	siRNA ctrol AP1-488_Rab11-555_TGN46-647 11.lsm	49	1	1	1	1	1	DAPI	AP1	8.098
Control	siRNA ctrol AP1-488_Rab11-555_TGN46-647 11.lsm	50	1	1	1	1	1	DAPI	AP1	12.171
Control	siRNA ctrol AP1-488_Rab11-555_TGN46-647 11.lsm	51	1	1	1	1	1	DAPI	AP1	7.062
Control	siRNA ctrol AP1-488_Rab11-555_TGN46-647 11.lsm	52	1	1	1	1	1	DAPI	AP1	8.589
Control	siRNA ctrol AP1-488_Rab11-555_TGN46-647 11.lsm	53	1	1	1	1	1	DAPI	AP1	9.357
Control	siRNA ctrol AP1-488_Rab11-555_TGN46-647 11.lsm	54	1	1	1	1	1	DAPI	AP1	8.797
Control	siRNA ctrol AP1-488_Rab11-555_TGN46-647 11.lsm	55	1	1	1	1	1	DAPI	AP1	10.687
Control	siRNA ctrol AP1-488_Rab11-555_TGN46-647 11.lsm	56	1	1	1	1	1	DAPI	AP1	8.95
Control	siRNA ctrol AP1-488_Rab11-555_TGN46-647 11.lsm	57	1	1	1	1	1	DAPI	AP1	7.33
Control	siRNA ctrol AP1-488_Rab11-555_TGN46-647 11.lsm	58	1	1	1	1	1	DAPI	AP1	7.098
Control	siRNA ctrol AP1-488_Rab11-555_TGN46-647 11.lsm	59	1	1	1	1	1	DAPI	AP1	3.615
Control	siRNA ctrol AP1-488_Rab11-555_TGN46-647 11.lsm	60	1	1	1	1	1	DAPI	AP1	6.235
Control	siRNA ctrol AP1-488_Rab11-555_TGN46-647 11.lsm	61	1	1	1	1	1	DAPI	AP1	6.445
Control	siRNA ctrol AP1-488_Rab11-555_TGN46-647 11.lsm	62	1	1	1	1	1	DAPI	AP1	9.132
Control	siRNA ctrol AP1-488_Rab11-555_TGN46-647 11.lsm	63	1	1	1	1	1	DAPI	AP1	7.765
Control	siRNA ctrol AP1-488_Rab11-555_TGN46-647 12.lsm	64	1	1	1	1	1	DAPI	AP1	4.592
Control	siRNA ctrol AP1-488_Rab11-555_TGN46-647 12.lsm	65	1	1	1	1	1	DAPI	AP1	7.421
Control	siRNA ctrol AP1-488_Rab11-555_TGN46-647 12.lsm	66	1	1	1	1	1	DAPI	AP1	14.831
Control	siRNA ctrol AP1-488_Rab11-555_TGN46-647 12.lsm	67	1	1	1	1	1	DAPI	AP1	7.798
Control	siRNA ctrol AP1-488_Rab11-555_TGN46-647 12.lsm	68	1	1	1	1	1	DAPI	AP1	10.603
Control	siRNA ctrol AP1-488_Rab11-555_TGN46-647 12.lsm	69	1	1	1	1	1	DAPI	AP1	5.586
Control	siRNA ctrol AP1-488_Rab11-555_TGN46-647 12.lsm	70	1	1	1	1	1	DAPI	AP1	8.862
Control	siRNA ctrol AP1-488_Rab11-555_TGN46-647 12.lsm	71	1	1	1	1	1	DAPI	AP1	5.022
Control	siRNA ctrol AP1-488_Rab11-555_TGN46-647 12.lsm	72	1	1	1	1	1	DAPI	AP1	10.677
Control	siRNA ctrol AP1-488_Rab11-555_TGN46-647 12.lsm	73	1	1	1	1	1	DAPI	AP1	7.617
Control	siRNA ctrol AP1-488_Rab11-555_TGN46-647 12.lsm	74	1	1	1	1	1	DAPI	AP1	5.809
Control	siRNA ctrol AP1-488_Rab11-555_TGN46-647 12.lsm	75	1	1	1	1	1	DAPI	AP1	6.14
Control	siRNA ctrol AP1-488_Rab11-555_TGN46-647 12.lsm	76	1	1	1	1	1	DAPI	AP1	4.843
Control	siRNA ctrol AP1-488_Rab11-555_TGN46-647 12.lsm	77	1	1	1	1	1	DAPI	AP1	9.969
Control	siRNA ctrol AP1-488_Rab11-555_TGN46-647 12.lsm	78	1	1	1	1	1	DAPI	AP1	9.088
Control	siRNA ctrol AP1-488_Rab11-555_TGN46-647 12.lsm	79	1	1	1	1	1	DAPI	AP1	6.463
Control	siRNA ctrol AP1-488_Rab11-555_TGN46-647 12.lsm	80	1	1	1	1	1	DAPI	AP1	6.221
Control	siRNA ctrol AP1-488_Rab11-555_TGN46-647 12.lsm	81	1	1	1	1	1	DAPI	AP1	7.833
Control	siRNA ctrol AP1-488_Rab11-555_TGN46-647 2.lsm	82	1	1	1	1	1	DAPI	AP1	9.57
Control	siRNA ctrol AP1-488_Rab11-555_TGN46-647 2.lsm	83	1	1	1	1	1	DAPI	AP1	6.917
Control	siRNA ctrol AP1-488_Rab11-555_TGN46-647 2.lsm	84	1	1	1	1	1	DAPI	AP1	9.388
Control	siRNA ctrol AP1-488_Rab11-555_TGN46-647 2.lsm	85	1	1	1	1	1	DAPI	AP1	10.136
Control	siRNA ctrol AP1-488_Rab11-555_TGN46-647 2.lsm	86	1	1	1	1	1	DAPI	AP1	0.355
Control	siRNA ctrol AP1-488_Rab11-555_TGN46-647 2.lsm	87	1	1	1	1	1	DAPI	AP1	8.848
Control	siRNA ctrol AP1-488_Rab11-555_TGN46-647 2.lsm	88	1	1	1	1	1	DAPI	AP1	7.947
Control	siRNA ctrol AP1-488_Rab11-555_TGN46-647 2.lsm	89	1	1	1	1	1	DAPI	AP1	9.072
Control	siRNA ctrol AP1-488_Rab11-555_TGN46-647 2.lsm	90	1	1	1	1	1	DAPI	AP1	7.973
Control	siRNA ctrol AP1-488_Rab11-555_TGN46-647 2.lsm	91	1	1	1	1	1	DAPI	AP1	7.225
Control	siRNA ctrol AP1-488_Rab11-555_TGN46-647 2.lsm	92	1	1	1	1	1	DAPI	AP1	7.189
Control	siRNA ctrol AP1-488_Rab11-555_TGN46-647 2.lsm	93	1	1	1	1	1	DAPI	AP1	5.948
Control	siRNA ctrol AP1-488_Rab11-555_TGN46-647 2.lsm	94	1	1	1	1	1	DAPI	AP1	8.705
Control	siRNA ctrol AP1-488_Rab11-555_TGN46-647 2.lsm	95	1	1	1	1	1	DAPI	AP1	10.61
Control	siRNA ctrol AP1-488_Rab11-555_TGN46-647 2.lsm	96	1	1	1	1	1	DAPI	AP1	12.882
Control	siRNA ctrol AP1-488_Rab11-555_TGN46-647 2.lsm	97	1	1	1	1	1	DAPI	AP1	11.795
Control	siRNA ctrol AP1-488_Rab11-555_TGN46-647 3.lsm	98	1	1	1	1	1	DAPI	AP1	11.925
Control	siRNA ctrol AP1-488_Rab11-555_TGN46-647 3.lsm	99	1	1	1	1	1	DAPI	AP1	4.843
Control	siRNA ctrol AP1-488_Rab11-555_TGN46-647 3.lsm	100	1	1	1	1	1	DAPI	AP1	7.518
Control	siRNA ctrol AP1-488_Rab11-555_TGN46-647 3.lsm	101	1	1	1	1	1	DAPI	AP1	2.771
Control	siRNA ctrol AP1-488_Rab11-555_TGN46-647 3.lsm	102	1	1	1	1	1	DAPI	AP1	9.649
Control	siRNA ctrol AP1-488_Rab11-555_TGN46-647 3.lsm	103	1	1	1	1	1	DAPI	AP1	9.767
Control	siRNA ctrol AP1-488_Rab11-555_TGN46-647 3.lsm	104	1	1	1	1	1	DAPI	AP1	7.791
Control	siRNA ctrol AP1-488_Rab11-555_TGN46-647 3.lsm	105	1	1	1	1	1	DAPI	AP1	12.215
Control	siRNA ctrol AP1-488_Rab11-555_TGN46-647 3.lsm	106	1	1	1	1	1	DAPI	AP1	8.915
Control	siRNA ctrol AP1-488_Rab11-555_TGN46-647 3.lsm	107	1	1	1	1	1	DAPI	AP1	8.802
Control	siRNA ctrol AP1-488_Rab11-555_TGN46-647 3.lsm	108	1	1	1	1	1	DAPI	AP1	4.908
Control	siRNA ctrol AP1-488_Rab11-555_TGN46-647 3.lsm	109	1	1	1	1	1	DAPI	AP1	10.455
Control	siRNA ctrol AP1-488_Rab11-555_TGN46-647 3.lsm	110	1	1	1	1	1	DAPI	AP1	8.685
Control	siRNA ctrol AP1-488_Rab11-555_TGN46-647 3.lsm	111	1	1	1	1	1	DAPI	AP1	6.744
Control	siRNA ctrol AP1-488_Rab11-555_TGN46-647 3.lsm	112	1	1	1	1	1	DAPI	AP1	6.241
Control	siRNA ctrol AP1-488_Rab11-555_TGN46-647 3.lsm	113	1	1	1	1	1	DAPI	AP1	6.857
Control	siRNA ctrol AP1-488_Rab11-555_TGN46-647 3.lsm	114	1	1	1	1	1	DAPI	AP1	6.66
Control	siRNA ctrol AP1-488_Rab11-555_TGN46-647 3.lsm	115	1	1	1	1	1	DAPI	AP1	5.966
Control	siRNA ctrol AP1-488_Rab11-555_TGN46-647 3.lsm	116	1	1	1	1	1	DAPI	AP1	5.205
Control	siRNA ctrol AP1-488_Rab11-555_TGN46-647 4.lsm	117	1	1	1	1	1	DAPI	AP1	7.015
Control	siRNA ctrol AP1-488_Rab11-555_TGN46-647 4.lsm	118	1	1	1	1	1	DAPI	AP1	14.013
Control	siRNA ctrol AP1-488_Rab11-555_TGN46-647 4.lsm	119	1	1	1	1	1	DAPI	AP1	9.631
Control	siRNA ctrol AP1-488_Rab11-555_TGN46-647 4.lsm	120	1	1	1	1	1	DAPI	AP1	13.605
Control	siRNA ctrol AP1-488_Rab11-555_TGN46-647 4.lsm	121	1	1	1	1	1	DAPI	AP1	20.872
Control	siRNA ctrol AP1-488_Rab11-555_TGN46-647 4.lsm	122	1	1	1	1	1	DAPI	AP1	7.882
Control	siRNA ctrol AP1-488_Rab11-555_TGN46-647 4.lsm	123	1	1	1	1	1	DAPI	AP1	5.06
Control	siRNA ctrol AP1-488_Rab11-555_TGN46-647 4.lsm	124	1	1	1	1	1	DAPI	AP1	6.845
Control	siRNA ctrol AP1-488_Rab11-555_TGN46-647 4.lsm	125	1	1	1	1	1	DAPI	AP1	10.892
Control	siRNA ctrol AP1-488_Rab11-555_TGN46-647 4.lsm	126	1	1	1	1	1	DAPI	AP1	7.057
Control	siRNA ctrol AP1-488_Rab11-555_TGN46-647 4.lsm	127	1	1	1	1	1	DAPI	AP1	6.666
Control	siRNA ctrol AP1-488_Rab11-555_TGN46-647 4.lsm	128	1	1	1	1	1	DAPI	AP1	7.018
Control	siRNA ctrol AP1-488_Rab11-555_TGN46-647 4.lsm	129	1	1	1	1	1	DAPI	AP1	6.77
Control	siRNA ctrol AP1-488_Rab11-555_TGN46-647 4.lsm	130	1	1	1	1	1	DAPI	AP1	6.771
Control	siRNA ctrol AP1-488_Rab11-555_TGN46-647 4.lsm	131	1	1	1	1	1	DAPI	AP1	8.545
Control	siRNA ctrol AP1-488_Rab11-555_TGN46-647 4.lsm	132	1	1	1	1	1	DAPI	AP1	6.442
Control	siRNA ctrol AP1-488_Rab11-555_TGN46-647 5.lsm	133	1	1	1	1	1	DAPI	AP1	5.917
Control	siRNA ctrol AP1-488_Rab11-555_TGN46-647 5.lsm	134	1	1	1	1	1	DAPI	AP1	8.848
Control	siRNA ctrol AP1-488_Rab11-555_TGN46-647 5.lsm	135	1	1	1	1	1	DAPI	AP1	27.993
Control	siRNA ctrol AP1-488_Rab11-555_TGN46-647 5.lsm	136	1	1	1	1	1	DAPI	AP1	7.556
Control	siRNA ctrol AP1-488_Rab11-555_TGN46-647 5.lsm	137	1	1	1	1	1	DAPI	AP1	9.962
Control	siRNA ctrol AP1-488_Rab11-555_TGN46-647 5.lsm	138	1	1	1	1	1	DAPI	AP1	8.158
Control	siRNA ctrol AP1-488_Rab11-555_TGN46-647 5.lsm	139	1	1	1	1	1	DAPI	AP1	8.819
Control	siRNA ctrol AP1-488_Rab11-555_TGN46-647 5.lsm	140	1	1	1	1	1	DAPI	AP1	4.035
Control	siRNA ctrol AP1-488_Rab11-555_TGN46-647 5.lsm	141	1	1	1	1	1	DAPI	AP1	3.502
Control	siRNA ctrol AP1-488_Rab11-555_TGN46-647 5.lsm	142	1	1	1	1	1	DAPI	AP1	8.324
Control	siRNA ctrol AP1-488_Rab11-555_TGN46-647 5.lsm	143	1	1	1	1	1	DAPI	AP1	8.965
Control	siRNA ctrol AP1-488_Rab11-555_TGN46-647 5.lsm	144	1	1	1	1	1	DAPI	AP1	7.679
Control	siRNA ctrol AP1-488_Rab11-555_TGN46-647 5.lsm	145	1	1	1	1	1	DAPI	AP1	5.15
Control	siRNA ctrol AP1-488_Rab11-555_TGN46-647 5.lsm	146	1	1	1	1	1	DAPI	AP1	12.705
Control	siRNA ctrol AP1-488_Rab11-555_TGN46-647 5.lsm	147	1	1	1	1	1	DAPI	AP1	5.033
Control	siRNA ctrol AP1-488_Rab11-555_TGN46-647 5.lsm	148	1	1	1	1	1	DAPI	AP1	6.471
Control	siRNA ctrol AP1-488_Rab11-555_TGN46-647 5.lsm	149	1	1	1	1	1	DAPI	AP1	5.234
Control	siRNA ctrol AP1-488_Rab11-555_TGN46-647 5.lsm	150	1	1	1	1	1	DAPI	AP1	2.86
Control	siRNA ctrol AP1-488_Rab11-555_TGN46-647 5.lsm	151	1	1	1	1	1	DAPI	AP1	20.158
Control	siRNA ctrol AP1-488_Rab11-555_TGN46-647 5.lsm	152	1	1	1	1	1	DAPI	AP1	8.601
Control	siRNA ctrol AP1-488_Rab11-555_TGN46-647 6.lsm	153	1	1	1	1	1	DAPI	AP1	4.109
Control	siRNA ctrol AP1-488_Rab11-555_TGN46-647 6.lsm	154	1	1	1	1	1	DAPI	AP1	10.761
Control	siRNA ctrol AP1-488_Rab11-555_TGN46-647 6.lsm	155	1	1	1	1	1	DAPI	AP1	7.904
Control	siRNA ctrol AP1-488_Rab11-555_TGN46-647 6.lsm	156	1	1	1	1	1	DAPI	AP1	8.84
Control	siRNA ctrol AP1-488_Rab11-555_TGN46-647 6.lsm	157	1	1	1	1	1	DAPI	AP1	14.224
Control	siRNA ctrol AP1-488_Rab11-555_TGN46-647 6.lsm	158	1	1	1	1	1	DAPI	AP1	7.227
Control	siRNA ctrol AP1-488_Rab11-555_TGN46-647 6.lsm	159	1	1	1	1	1	DAPI	AP1	6.799
Control	siRNA ctrol AP1-488_Rab11-555_TGN46-647 6.lsm	160	1	1	1	1	1	DAPI	AP1	9.656
Control	siRNA ctrol AP1-488_Rab11-555_TGN46-647 6.lsm	161	1	1	1	1	1	DAPI	AP1	10.763
Control	siRNA ctrol AP1-488_Rab11-555_TGN46-647 6.lsm	162	1	1	1	1	1	DAPI	AP1	9.912
Control	siRNA ctrol AP1-488_Rab11-555_TGN46-647 6.lsm	163	1	1	1	1	1	DAPI	AP1	2.588
Control	siRNA ctrol AP1-488_Rab11-555_TGN46-647 6.lsm	164	1	1	1	1	1	DAPI	AP1	6.998
Control	siRNA ctrol AP1-488_Rab11-555_TGN46-647 6.lsm	165	1	1	1	1	1	DAPI	AP1	10.218
Control	siRNA ctrol AP1-488_Rab11-555_TGN46-647 6.lsm	166	1	1	1	1	1	DAPI	AP1	9.342
Control	siRNA ctrol AP1-488_Rab11-555_TGN46-647 6.lsm	167	1	1	1	1	1	DAPI	AP1	8.315
Control	siRNA ctrol AP1-488_Rab11-555_TGN46-647 7.lsm	168	1	1	1	1	1	DAPI	AP1	6.819
Control	siRNA ctrol AP1-488_Rab11-555_TGN46-647 7.lsm	169	1	1	1	1	1	DAPI	AP1	5.943
Control	siRNA ctrol AP1-488_Rab11-555_TGN46-647 7.lsm	170	1	1	1	1	1	DAPI	AP1	6.308
Control	siRNA ctrol AP1-488_Rab11-555_TGN46-647 7.lsm	171	1	1	1	1	1	DAPI	AP1	7.116
Control	siRNA ctrol AP1-488_Rab11-555_TGN46-647 7.lsm	172	1	1	1	1	1	DAPI	AP1	7.13
Control	siRNA ctrol AP1-488_Rab11-555_TGN46-647 7.lsm	173	1	1	1	1	1	DAPI	AP1	7.279
Control	siRNA ctrol AP1-488_Rab11-555_TGN46-647 7.lsm	174	1	1	1	1	1	DAPI	AP1	7.485
Control	siRNA ctrol AP1-488_Rab11-555_TGN46-647 7.lsm	175	1	1	1	1	1	DAPI	AP1	4.112
Control	siRNA ctrol AP1-488_Rab11-555_TGN46-647 7.lsm	176	1	1	1	1	1	DAPI	AP1	14.874
Control	siRNA ctrol AP1-488_Rab11-555_TGN46-647 7.lsm	177	1	1	1	1	1	DAPI	AP1	8.347
Control	siRNA ctrol AP1-488_Rab11-555_TGN46-647 7.lsm	178	1	1	1	1	1	DAPI	AP1	5.229
Control	siRNA ctrol AP1-488_Rab11-555_TGN46-647 7.lsm	179	1	1	1	1	1	DAPI	AP1	11.645
Control	siRNA ctrol AP1-488_Rab11-555_TGN46-647 7.lsm	180	1	1	1	1	1	DAPI	AP1	8.451
Control	siRNA ctrol AP1-488_Rab11-555_TGN46-647 7.lsm	181	1	1	1	1	1	DAPI	AP1	14.604
Control	siRNA ctrol AP1-488_Rab11-555_TGN46-647 7.lsm	182	1	1	1	1	1	DAPI	AP1	15.606
Control	siRNA ctrol AP1-488_Rab11-555_TGN46-647 7.lsm	183	1	1	1	1	1	DAPI	AP1	7.774
Control	siRNA ctrol AP1-488_Rab11-555_TGN46-647 7.lsm	184	1	1	1	1	1	DAPI	AP1	9.532
Control	siRNA ctrol AP1-488_Rab11-555_TGN46-647 8.lsm	185	1	1	1	1	1	DAPI	AP1	4.726
Control	siRNA ctrol AP1-488_Rab11-555_TGN46-647 8.lsm	186	1	1	1	1	1	DAPI	AP1	14.579
Control	siRNA ctrol AP1-488_Rab11-555_TGN46-647 8.lsm	187	1	1	1	1	1	DAPI	AP1	5.409
Control	siRNA ctrol AP1-488_Rab11-555_TGN46-647 8.lsm	188	1	1	1	1	1	DAPI	AP1	6.633
Control	siRNA ctrol AP1-488_Rab11-555_TGN46-647 8.lsm	189	1	1	1	1	1	DAPI	AP1	3.401
Control	siRNA ctrol AP1-488_Rab11-555_TGN46-647 8.lsm	190	1	1	1	1	1	DAPI	AP1	4.877
Control	siRNA ctrol AP1-488_Rab11-555_TGN46-647 8.lsm	191	1	1	1	1	1	DAPI	AP1	8.875
Control	siRNA ctrol AP1-488_Rab11-555_TGN46-647 8.lsm	192	1	1	1	1	1	DAPI	AP1	5.393
Control	siRNA ctrol AP1-488_Rab11-555_TGN46-647 8.lsm	193	1	1	1	1	1	DAPI	AP1	3.849
Control	siRNA ctrol AP1-488_Rab11-555_TGN46-647 8.lsm	194	1	1	1	1	1	DAPI	AP1	9.291
Control	siRNA ctrol AP1-488_Rab11-555_TGN46-647 8.lsm	195	1	1	1	1	1	DAPI	AP1	11.856
Control	siRNA ctrol AP1-488_Rab11-555_TGN46-647 8.lsm	196	1	1	1	1	1	DAPI	AP1	7.658
Control	siRNA ctrol AP1-488_Rab11-555_TGN46-647 8.lsm	197	1	1	1	1	1	DAPI	AP1	12.327
Control	siRNA ctrol AP1-488_Rab11-555_TGN46-647 8.lsm	198	1	1	1	1	1	DAPI	AP1	2.894
Control	siRNA ctrol AP1-488_Rab11-555_TGN46-647 8.lsm	199	1	1	1	1	1	DAPI	AP1	18.354
Control	siRNA ctrol AP1-488_Rab11-555_TGN46-647 8.lsm	200	1	1	1	1	1	DAPI	AP1	12.795
Control	siRNA ctrol AP1-488_Rab11-555_TGN46-647 8.lsm	201	1	1	1	1	1	DAPI	AP1	8.319
Control	siRNA ctrol AP1-488_Rab11-555_TGN46-647 8.lsm	202	1	1	1	1	1	DAPI	AP1	10.582
Control	siRNA ctrol AP1-488_Rab11-555_TGN46-647 8.lsm	203	1	1	1	1	1	DAPI	AP1	12.331
Control	siRNA ctrol AP1-488_Rab11-555_TGN46-647 8.lsm	204	1	1	1	1	1	DAPI	AP1	8.443
Control	siRNA ctrol AP1-488_Rab11-555_TGN46-647 8.lsm	205	1	1	1	1	1	DAPI	AP1	5.131
Control	siRNA ctrol AP1-488_Rab11-555_TGN46-647 8.lsm	206	1	1	1	1	1	DAPI	AP1	9.53
Control	siRNA ctrol AP1-488_Rab11-555_TGN46-647 9.lsm	207	1	1	1	1	1	DAPI	AP1	10.54
Control	siRNA ctrol AP1-488_Rab11-555_TGN46-647 9.lsm	208	1	1	1	1	1	DAPI	AP1	3.593
Control	siRNA ctrol AP1-488_Rab11-555_TGN46-647 9.lsm	209	1	1	1	1	1	DAPI	AP1	6.802
Control	siRNA ctrol AP1-488_Rab11-555_TGN46-647 9.lsm	210	1	1	1	1	1	DAPI	AP1	5.589
Control	siRNA ctrol AP1-488_Rab11-555_TGN46-647 9.lsm	211	1	1	1	1	1	DAPI	AP1	8.266
Control	siRNA ctrol AP1-488_Rab11-555_TGN46-647 9.lsm	212	1	1	1	1	1	DAPI	AP1	11.443
Control	siRNA ctrol AP1-488_Rab11-555_TGN46-647 9.lsm	213	1	1	1	1	1	DAPI	AP1	5.173
Control	siRNA ctrol AP1-488_Rab11-555_TGN46-647 9.lsm	214	1	1	1	1	1	DAPI	AP1	3.161
Control	siRNA ctrol AP1-488_Rab11-555_TGN46-647 9.lsm	215	1	1	1	1	1	DAPI	AP1	4.552
Control	siRNA ctrol AP1-488_Rab11-555_TGN46-647 9.lsm	216	1	1	1	1	1	DAPI	AP1	7.838
Control	siRNA ctrol AP1-488_Rab11-555_TGN46-647 9.lsm	217	1	1	1	1	1	DAPI	AP1	5.549
Control	siRNA ctrol AP1-488_Rab11-555_TGN46-647 9.lsm	218	1	1	1	1	1	DAPI	AP1	9.14
Control	siRNA ctrol AP1-488_Rab11-555_TGN46-647 9.lsm	219	1	1	1	1	1	DAPI	AP1	6.757
Control	siRNA ctrol AP1-488_Rab11-555_TGN46-647 9.lsm	220	1	1	1	1	1	DAPI	AP1	7.663
Control	siRNA ctrol AP1-488_Rab11-555_TGN46-647 9.lsm	221	1	1	1	1	1	DAPI	AP1	6.731
Control	siRNA ctrol AP1-488_Rab11-555_TGN46-647 9.lsm	222	1	1	1	1	1	DAPI	AP1	4.019
Control	siRNA ctrol AP1-488_Rab11-555_TGN46-647 9.lsm	223	1	1	1	1	1	DAPI	AP1	6.082
Control	siRNA ctrol AP1-488_Rab11-555_TGN46-647 9.lsm	224	1	1	1	1	1	DAPI	AP1	6.689
Control	siRNA ctrol AP1-488_Rab11-555_TGN46-647 9.lsm	225	1	1	1	1	1	DAPI	AP1	5.11
Control	siRNA ctrol AP1-488_Rab11-555_TGN46-647 9.lsm	226	1	1	1	1	1	DAPI	AP1	3.882
Control	siRNA ctrol AP1-488_Rab11-555_TGN46-647 9.lsm	227	1	1	1	1	1	DAPI	AP1	3.575
Control	siRNA ctrol AP1-488_Rab11-555_TGN46-647 9.lsm	228	1	1	1	1	1	DAPI	AP1	11.193
Control	siRNA ctrol AP1-488_Rab11-555_TGN46-647 9.lsm	229	1	1	1	1	1	DAPI	AP1	4.277
Control	siRNA ctrol AP1-488_Rab11-555_TGN46-647 9.lsm	230	1	1	1	1	1	DAPI	AP1	8.617
Control	siRNA ctrol AP1-488_Rab11-555_TGN46-647 9.lsm	231	1	1	1	1	1	DAPI	AP1	4.925
Control	siRNA ctrol AP1-488_Rab11-555_TGN46-647 9.lsm	232	1	1	1	1	1	DAPI	AP1	8.054
Control	siRNA ctrol AP1-488_Rab11-555_TGN46-647 9.lsm	233	1	1	1	1	1	DAPI	AP1	4.851

## Sheet: siRNA DYNC1H1
Fig.3H	Graph on the left
Quantification of AP1 spread was performed using a custom ImageJ script available at: https://github.com/jboulanger/imagejmacro/tree/main/Cell_Organization
Condition	Image	Cell	ROI Specificity	Object Specificity	Zoom	Remove Border	Mask Background	ROI channel	Object channel	Object Spread (mm)		Mean (Object spread)
siRNA DYNC1H1	siRNA DHC AP1-488_Rab11-555_TGN46-647 1.lsm	1	1	1	1	1	1	DAPI	AP1	14.105		13.028
siRNA DYNC1H1	siRNA DHC AP1-488_Rab11-555_TGN46-647 1.lsm	2	1	1	1	1	1	DAPI	AP1	15.76
siRNA DYNC1H1	siRNA DHC AP1-488_Rab11-555_TGN46-647 1.lsm	3	1	1	1	1	1	DAPI	AP1	14.126
siRNA DYNC1H1	siRNA DHC AP1-488_Rab11-555_TGN46-647 1.lsm	4	1	1	1	1	1	DAPI	AP1	13.889
siRNA DYNC1H1	siRNA DHC AP1-488_Rab11-555_TGN46-647 1.lsm	5	1	1	1	1	1	DAPI	AP1	40.172
siRNA DYNC1H1	siRNA DHC AP1-488_Rab11-555_TGN46-647 1.lsm	6	1	1	1	1	1	DAPI	AP1	13.323
siRNA DYNC1H1	siRNA DHC AP1-488_Rab11-555_TGN46-647 1.lsm	7	1	1	1	1	1	DAPI	AP1	10.352
siRNA DYNC1H1	siRNA DHC AP1-488_Rab11-555_TGN46-647 1.lsm	8	1	1	1	1	1	DAPI	AP1	17.496
siRNA DYNC1H1	siRNA DHC AP1-488_Rab11-555_TGN46-647 1.lsm	9	1	1	1	1	1	DAPI	AP1	10.922
siRNA DYNC1H1	siRNA DHC AP1-488_Rab11-555_TGN46-647 1.lsm	10	1	1	1	1	1	DAPI	AP1	11.745
siRNA DYNC1H1	siRNA DHC AP1-488_Rab11-555_TGN46-647 1.lsm	11	1	1	1	1	1	DAPI	AP1	12.295
siRNA DYNC1H1	siRNA DHC AP1-488_Rab11-555_TGN46-647 1.lsm	12	1	1	1	1	1	DAPI	AP1	13.567
siRNA DYNC1H1	siRNA DHC AP1-488_Rab11-555_TGN46-647 1.lsm	13	1	1	1	1	1	DAPI	AP1	12.605
siRNA DYNC1H1	siRNA DHC AP1-488_Rab11-555_TGN46-647 10.lsm	14	1	1	1	1	1	DAPI	AP1	4.964
siRNA DYNC1H1	siRNA DHC AP1-488_Rab11-555_TGN46-647 10.lsm	15	1	1	1	1	1	DAPI	AP1	17.983
siRNA DYNC1H1	siRNA DHC AP1-488_Rab11-555_TGN46-647 10.lsm	16	1	1	1	1	1	DAPI	AP1	15.734
siRNA DYNC1H1	siRNA DHC AP1-488_Rab11-555_TGN46-647 10.lsm	17	1	1	1	1	1	DAPI	AP1	14.65
siRNA DYNC1H1	siRNA DHC AP1-488_Rab11-555_TGN46-647 10.lsm	18	1	1	1	1	1	DAPI	AP1	14.099
siRNA DYNC1H1	siRNA DHC AP1-488_Rab11-555_TGN46-647 10.lsm	19	1	1	1	1	1	DAPI	AP1	17.273
siRNA DYNC1H1	siRNA DHC AP1-488_Rab11-555_TGN46-647 10.lsm	20	1	1	1	1	1	DAPI	AP1	16.35
siRNA DYNC1H1	siRNA DHC AP1-488_Rab11-555_TGN46-647 10.lsm	21	1	1	1	1	1	DAPI	AP1	13.986
siRNA DYNC1H1	siRNA DHC AP1-488_Rab11-555_TGN46-647 10.lsm	22	1	1	1	1	1	DAPI	AP1	20.586
siRNA DYNC1H1	siRNA DHC AP1-488_Rab11-555_TGN46-647 10.lsm	23	1	1	1	1	1	DAPI	AP1	18.538
siRNA DYNC1H1	siRNA DHC AP1-488_Rab11-555_TGN46-647 10.lsm	24	1	1	1	1	1	DAPI	AP1	11.198
siRNA DYNC1H1	siRNA DHC AP1-488_Rab11-555_TGN46-647 11.lsm	25	1	1	1	1	1	DAPI	AP1	11.004
siRNA DYNC1H1	siRNA DHC AP1-488_Rab11-555_TGN46-647 11.lsm	26	1	1	1	1	1	DAPI	AP1	10.326
siRNA DYNC1H1	siRNA DHC AP1-488_Rab11-555_TGN46-647 11.lsm	27	1	1	1	1	1	DAPI	AP1	11.539
siRNA DYNC1H1	siRNA DHC AP1-488_Rab11-555_TGN46-647 11.lsm	28	1	1	1	1	1	DAPI	AP1	9.366
siRNA DYNC1H1	siRNA DHC AP1-488_Rab11-555_TGN46-647 11.lsm	29	1	1	1	1	1	DAPI	AP1	12.606
siRNA DYNC1H1	siRNA DHC AP1-488_Rab11-555_TGN46-647 11.lsm	30	1	1	1	1	1	DAPI	AP1	12.587
siRNA DYNC1H1	siRNA DHC AP1-488_Rab11-555_TGN46-647 11.lsm	31	1	1	1	1	1	DAPI	AP1	12.485
siRNA DYNC1H1	siRNA DHC AP1-488_Rab11-555_TGN46-647 11.lsm	32	1	1	1	1	1	DAPI	AP1	11.873
siRNA DYNC1H1	siRNA DHC AP1-488_Rab11-555_TGN46-647 11.lsm	33	1	1	1	1	1	DAPI	AP1	9.764
siRNA DYNC1H1	siRNA DHC AP1-488_Rab11-555_TGN46-647 11.lsm	34	1	1	1	1	1	DAPI	AP1	9.287
siRNA DYNC1H1	siRNA DHC AP1-488_Rab11-555_TGN46-647 11.lsm	35	1	1	1	1	1	DAPI	AP1	11.588
siRNA DYNC1H1	siRNA DHC AP1-488_Rab11-555_TGN46-647 11.lsm	36	1	1	1	1	1	DAPI	AP1	10.976
siRNA DYNC1H1	siRNA DHC AP1-488_Rab11-555_TGN46-647 11.lsm	37	1	1	1	1	1	DAPI	AP1	14.234
siRNA DYNC1H1	siRNA DHC AP1-488_Rab11-555_TGN46-647 11.lsm	38	1	1	1	1	1	DAPI	AP1	10.222
siRNA DYNC1H1	siRNA DHC AP1-488_Rab11-555_TGN46-647 11.lsm	39	1	1	1	1	1	DAPI	AP1	13.569
siRNA DYNC1H1	siRNA DHC AP1-488_Rab11-555_TGN46-647 11.lsm	40	1	1	1	1	1	DAPI	AP1	11.628
siRNA DYNC1H1	siRNA DHC AP1-488_Rab11-555_TGN46-647 12.lsm	41	1	1	1	1	1	DAPI	AP1	14.419
siRNA DYNC1H1	siRNA DHC AP1-488_Rab11-555_TGN46-647 12.lsm	42	1	1	1	1	1	DAPI	AP1	23.485
siRNA DYNC1H1	siRNA DHC AP1-488_Rab11-555_TGN46-647 12.lsm	43	1	1	1	1	1	DAPI	AP1	8.251
siRNA DYNC1H1	siRNA DHC AP1-488_Rab11-555_TGN46-647 12.lsm	44	1	1	1	1	1	DAPI	AP1	27.412
siRNA DYNC1H1	siRNA DHC AP1-488_Rab11-555_TGN46-647 12.lsm	45	1	1	1	1	1	DAPI	AP1	11.88
siRNA DYNC1H1	siRNA DHC AP1-488_Rab11-555_TGN46-647 12.lsm	46	1	1	1	1	1	DAPI	AP1	15.121
siRNA DYNC1H1	siRNA DHC AP1-488_Rab11-555_TGN46-647 12.lsm	47	1	1	1	1	1	DAPI	AP1	9.622
siRNA DYNC1H1	siRNA DHC AP1-488_Rab11-555_TGN46-647 12.lsm	48	1	1	1	1	1	DAPI	AP1	15.518
siRNA DYNC1H1	siRNA DHC AP1-488_Rab11-555_TGN46-647 12.lsm	49	1	1	1	1	1	DAPI	AP1	11.902
siRNA DYNC1H1	siRNA DHC AP1-488_Rab11-555_TGN46-647 12.lsm	50	1	1	1	1	1	DAPI	AP1	16.421
siRNA DYNC1H1	siRNA DHC AP1-488_Rab11-555_TGN46-647 12.lsm	51	1	1	1	1	1	DAPI	AP1	15.17
siRNA DYNC1H1	siRNA DHC AP1-488_Rab11-555_TGN46-647 12.lsm	52	1	1	1	1	1	DAPI	AP1	9.005
siRNA DYNC1H1	siRNA DHC AP1-488_Rab11-555_TGN46-647 12.lsm	53	1	1	1	1	1	DAPI	AP1	12.494
siRNA DYNC1H1	siRNA DHC AP1-488_Rab11-555_TGN46-647 12.lsm	54	1	1	1	1	1	DAPI	AP1	21.185
siRNA DYNC1H1	siRNA DHC AP1-488_Rab11-555_TGN46-647 12.lsm	55	1	1	1	1	1	DAPI	AP1	10.426
siRNA DYNC1H1	siRNA DHC AP1-488_Rab11-555_TGN46-647 12.lsm	56	1	1	1	1	1	DAPI	AP1	14.926
siRNA DYNC1H1	siRNA DHC AP1-488_Rab11-555_TGN46-647 12.lsm	57	1	1	1	1	1	DAPI	AP1	15.911
siRNA DYNC1H1	siRNA DHC AP1-488_Rab11-555_TGN46-647 12.lsm	58	1	1	1	1	1	DAPI	AP1	10.401
siRNA DYNC1H1	siRNA DHC AP1-488_Rab11-555_TGN46-647 12.lsm	59	1	1	1	1	1	DAPI	AP1	10.041
siRNA DYNC1H1	siRNA DHC AP1-488_Rab11-555_TGN46-647 12.lsm	60	1	1	1	1	1	DAPI	AP1	11.981
siRNA DYNC1H1	siRNA DHC AP1-488_Rab11-555_TGN46-647 2.lsm	61	1	1	1	1	1	DAPI	AP1	19.799
siRNA DYNC1H1	siRNA DHC AP1-488_Rab11-555_TGN46-647 2.lsm	62	1	1	1	1	1	DAPI	AP1	27.583
siRNA DYNC1H1	siRNA DHC AP1-488_Rab11-555_TGN46-647 2.lsm	63	1	1	1	1	1	DAPI	AP1	14.863
siRNA DYNC1H1	siRNA DHC AP1-488_Rab11-555_TGN46-647 2.lsm	64	1	1	1	1	1	DAPI	AP1	15.56
siRNA DYNC1H1	siRNA DHC AP1-488_Rab11-555_TGN46-647 2.lsm	65	1	1	1	1	1	DAPI	AP1	11.929
siRNA DYNC1H1	siRNA DHC AP1-488_Rab11-555_TGN46-647 2.lsm	66	1	1	1	1	1	DAPI	AP1	12.209
siRNA DYNC1H1	siRNA DHC AP1-488_Rab11-555_TGN46-647 2.lsm	67	1	1	1	1	1	DAPI	AP1	13.028
siRNA DYNC1H1	siRNA DHC AP1-488_Rab11-555_TGN46-647 2.lsm	68	1	1	1	1	1	DAPI	AP1	14.134
siRNA DYNC1H1	siRNA DHC AP1-488_Rab11-555_TGN46-647 2.lsm	69	1	1	1	1	1	DAPI	AP1	15.402
siRNA DYNC1H1	siRNA DHC AP1-488_Rab11-555_TGN46-647 2.lsm	70	1	1	1	1	1	DAPI	AP1	15.917
siRNA DYNC1H1	siRNA DHC AP1-488_Rab11-555_TGN46-647 2.lsm	71	1	1	1	1	1	DAPI	AP1	19.181
siRNA DYNC1H1	siRNA DHC AP1-488_Rab11-555_TGN46-647 2.lsm	72	1	1	1	1	1	DAPI	AP1	12.942
siRNA DYNC1H1	siRNA DHC AP1-488_Rab11-555_TGN46-647 2.lsm	73	1	1	1	1	1	DAPI	AP1	16.901
siRNA DYNC1H1	siRNA DHC AP1-488_Rab11-555_TGN46-647 3.lsm	74	1	1	1	1	1	DAPI	AP1	9.104
siRNA DYNC1H1	siRNA DHC AP1-488_Rab11-555_TGN46-647 3.lsm	75	1	1	1	1	1	DAPI	AP1	15.339
siRNA DYNC1H1	siRNA DHC AP1-488_Rab11-555_TGN46-647 3.lsm	76	1	1	1	1	1	DAPI	AP1	10.02
siRNA DYNC1H1	siRNA DHC AP1-488_Rab11-555_TGN46-647 3.lsm	77	1	1	1	1	1	DAPI	AP1	13.34
siRNA DYNC1H1	siRNA DHC AP1-488_Rab11-555_TGN46-647 3.lsm	78	1	1	1	1	1	DAPI	AP1	12.029
siRNA DYNC1H1	siRNA DHC AP1-488_Rab11-555_TGN46-647 3.lsm	79	1	1	1	1	1	DAPI	AP1	10.172
siRNA DYNC1H1	siRNA DHC AP1-488_Rab11-555_TGN46-647 3.lsm	80	1	1	1	1	1	DAPI	AP1	14.094
siRNA DYNC1H1	siRNA DHC AP1-488_Rab11-555_TGN46-647 3.lsm	81	1	1	1	1	1	DAPI	AP1	9.828
siRNA DYNC1H1	siRNA DHC AP1-488_Rab11-555_TGN46-647 3.lsm	82	1	1	1	1	1	DAPI	AP1	23.086
siRNA DYNC1H1	siRNA DHC AP1-488_Rab11-555_TGN46-647 3.lsm	83	1	1	1	1	1	DAPI	AP1	14.665
siRNA DYNC1H1	siRNA DHC AP1-488_Rab11-555_TGN46-647 3.lsm	84	1	1	1	1	1	DAPI	AP1	12.452
siRNA DYNC1H1	siRNA DHC AP1-488_Rab11-555_TGN46-647 3.lsm	85	1	1	1	1	1	DAPI	AP1	18.135
siRNA DYNC1H1	siRNA DHC AP1-488_Rab11-555_TGN46-647 3.lsm	86	1	1	1	1	1	DAPI	AP1	14.476
siRNA DYNC1H1	siRNA DHC AP1-488_Rab11-555_TGN46-647 3.lsm	87	1	1	1	1	1	DAPI	AP1	17.134
siRNA DYNC1H1	siRNA DHC AP1-488_Rab11-555_TGN46-647 3.lsm	88	1	1	1	1	1	DAPI	AP1	12.811
siRNA DYNC1H1	siRNA DHC AP1-488_Rab11-555_TGN46-647 3.lsm	89	1	1	1	1	1	DAPI	AP1	11.234
siRNA DYNC1H1	siRNA DHC AP1-488_Rab11-555_TGN46-647 3.lsm	90	1	1	1	1	1	DAPI	AP1	7.375
siRNA DYNC1H1	siRNA DHC AP1-488_Rab11-555_TGN46-647 3.lsm	91	1	1	1	1	1	DAPI	AP1	12.507
siRNA DYNC1H1	siRNA DHC AP1-488_Rab11-555_TGN46-647 4.lsm	92	1	1	1	1	1	DAPI	AP1	8.653
siRNA DYNC1H1	siRNA DHC AP1-488_Rab11-555_TGN46-647 4.lsm	93	1	1	1	1	1	DAPI	AP1	13.403
siRNA DYNC1H1	siRNA DHC AP1-488_Rab11-555_TGN46-647 4.lsm	94	1	1	1	1	1	DAPI	AP1	17.672
siRNA DYNC1H1	siRNA DHC AP1-488_Rab11-555_TGN46-647 4.lsm	95	1	1	1	1	1	DAPI	AP1	17.278
siRNA DYNC1H1	siRNA DHC AP1-488_Rab11-555_TGN46-647 4.lsm	96	1	1	1	1	1	DAPI	AP1	13.403
siRNA DYNC1H1	siRNA DHC AP1-488_Rab11-555_TGN46-647 4.lsm	97	1	1	1	1	1	DAPI	AP1	17.65
siRNA DYNC1H1	siRNA DHC AP1-488_Rab11-555_TGN46-647 4.lsm	98	1	1	1	1	1	DAPI	AP1	14.277
siRNA DYNC1H1	siRNA DHC AP1-488_Rab11-555_TGN46-647 4.lsm	99	1	1	1	1	1	DAPI	AP1	11.742
siRNA DYNC1H1	siRNA DHC AP1-488_Rab11-555_TGN46-647 4.lsm	100	1	1	1	1	1	DAPI	AP1	15.455
siRNA DYNC1H1	siRNA DHC AP1-488_Rab11-555_TGN46-647 4.lsm	101	1	1	1	1	1	DAPI	AP1	12.185
siRNA DYNC1H1	siRNA DHC AP1-488_Rab11-555_TGN46-647 4.lsm	102	1	1	1	1	1	DAPI	AP1	11.099
siRNA DYNC1H1	siRNA DHC AP1-488_Rab11-555_TGN46-647 4.lsm	103	1	1	1	1	1	DAPI	AP1	13.6
siRNA DYNC1H1	siRNA DHC AP1-488_Rab11-555_TGN46-647 4.lsm	104	1	1	1	1	1	DAPI	AP1	12.865
siRNA DYNC1H1	siRNA DHC AP1-488_Rab11-555_TGN46-647 4.lsm	105	1	1	1	1	1	DAPI	AP1	18.91
siRNA DYNC1H1	siRNA DHC AP1-488_Rab11-555_TGN46-647 4.lsm	106	1	1	1	1	1	DAPI	AP1	9.505
siRNA DYNC1H1	siRNA DHC AP1-488_Rab11-555_TGN46-647 4.lsm	107	1	1	1	1	1	DAPI	AP1	8.307
siRNA DYNC1H1	siRNA DHC AP1-488_Rab11-555_TGN46-647 4.lsm	108	1	1	1	1	1	DAPI	AP1	8.012
siRNA DYNC1H1	siRNA DHC AP1-488_Rab11-555_TGN46-647 4.lsm	109	1	1	1	1	1	DAPI	AP1	9.404
siRNA DYNC1H1	siRNA DHC AP1-488_Rab11-555_TGN46-647 4.lsm	110	1	1	1	1	1	DAPI	AP1	15.171
siRNA DYNC1H1	siRNA DHC AP1-488_Rab11-555_TGN46-647 4.lsm	111	1	1	1	1	1	DAPI	AP1	12.316
siRNA DYNC1H1	siRNA DHC AP1-488_Rab11-555_TGN46-647 5.lsm	112	1	1	1	1	1	DAPI	AP1	13.078
siRNA DYNC1H1	siRNA DHC AP1-488_Rab11-555_TGN46-647 5.lsm	113	1	1	1	1	1	DAPI	AP1	11.381
siRNA DYNC1H1	siRNA DHC AP1-488_Rab11-555_TGN46-647 5.lsm	114	1	1	1	1	1	DAPI	AP1	19.424
siRNA DYNC1H1	siRNA DHC AP1-488_Rab11-555_TGN46-647 5.lsm	115	1	1	1	1	1	DAPI	AP1	17.274
siRNA DYNC1H1	siRNA DHC AP1-488_Rab11-555_TGN46-647 5.lsm	116	1	1	1	1	1	DAPI	AP1	17.649
siRNA DYNC1H1	siRNA DHC AP1-488_Rab11-555_TGN46-647 5.lsm	117	1	1	1	1	1	DAPI	AP1	10.542
siRNA DYNC1H1	siRNA DHC AP1-488_Rab11-555_TGN46-647 5.lsm	118	1	1	1	1	1	DAPI	AP1	9.988
siRNA DYNC1H1	siRNA DHC AP1-488_Rab11-555_TGN46-647 5.lsm	119	1	1	1	1	1	DAPI	AP1	13.587
siRNA DYNC1H1	siRNA DHC AP1-488_Rab11-555_TGN46-647 5.lsm	120	1	1	1	1	1	DAPI	AP1	12.575
siRNA DYNC1H1	siRNA DHC AP1-488_Rab11-555_TGN46-647 5.lsm	121	1	1	1	1	1	DAPI	AP1	13.041
siRNA DYNC1H1	siRNA DHC AP1-488_Rab11-555_TGN46-647 5.lsm	122	1	1	1	1	1	DAPI	AP1	15.195
siRNA DYNC1H1	siRNA DHC AP1-488_Rab11-555_TGN46-647 5.lsm	123	1	1	1	1	1	DAPI	AP1	13.31
siRNA DYNC1H1	siRNA DHC AP1-488_Rab11-555_TGN46-647 5.lsm	124	1	1	1	1	1	DAPI	AP1	19.661
siRNA DYNC1H1	siRNA DHC AP1-488_Rab11-555_TGN46-647 6.lsm	125	1	1	1	1	1	DAPI	AP1	20.588
siRNA DYNC1H1	siRNA DHC AP1-488_Rab11-555_TGN46-647 6.lsm	126	1	1	1	1	1	DAPI	AP1	10.926
siRNA DYNC1H1	siRNA DHC AP1-488_Rab11-555_TGN46-647 6.lsm	127	1	1	1	1	1	DAPI	AP1	7.459
siRNA DYNC1H1	siRNA DHC AP1-488_Rab11-555_TGN46-647 6.lsm	128	1	1	1	1	1	DAPI	AP1	17.792
siRNA DYNC1H1	siRNA DHC AP1-488_Rab11-555_TGN46-647 6.lsm	129	1	1	1	1	1	DAPI	AP1	19.15
siRNA DYNC1H1	siRNA DHC AP1-488_Rab11-555_TGN46-647 6.lsm	130	1	1	1	1	1	DAPI	AP1	12.555
siRNA DYNC1H1	siRNA DHC AP1-488_Rab11-555_TGN46-647 6.lsm	131	1	1	1	1	1	DAPI	AP1	11.587
siRNA DYNC1H1	siRNA DHC AP1-488_Rab11-555_TGN46-647 6.lsm	132	1	1	1	1	1	DAPI	AP1	12.174
siRNA DYNC1H1	siRNA DHC AP1-488_Rab11-555_TGN46-647 6.lsm	133	1	1	1	1	1	DAPI	AP1	14.656
siRNA DYNC1H1	siRNA DHC AP1-488_Rab11-555_TGN46-647 6.lsm	134	1	1	1	1	1	DAPI	AP1	16.317
siRNA DYNC1H1	siRNA DHC AP1-488_Rab11-555_TGN46-647 6.lsm	135	1	1	1	1	1	DAPI	AP1	11.233
siRNA DYNC1H1	siRNA DHC AP1-488_Rab11-555_TGN46-647 6.lsm	136	1	1	1	1	1	DAPI	AP1	12.08
siRNA DYNC1H1	siRNA DHC AP1-488_Rab11-555_TGN46-647 6.lsm	137	1	1	1	1	1	DAPI	AP1	11.647
siRNA DYNC1H1	siRNA DHC AP1-488_Rab11-555_TGN46-647 6.lsm	138	1	1	1	1	1	DAPI	AP1	4.83
siRNA DYNC1H1	siRNA DHC AP1-488_Rab11-555_TGN46-647 6.lsm	139	1	1	1	1	1	DAPI	AP1	9.532
siRNA DYNC1H1	siRNA DHC AP1-488_Rab11-555_TGN46-647 6.lsm	140	1	1	1	1	1	DAPI	AP1	11.149
siRNA DYNC1H1	siRNA DHC AP1-488_Rab11-555_TGN46-647 6.lsm	141	1	1	1	1	1	DAPI	AP1	6.384
siRNA DYNC1H1	siRNA DHC AP1-488_Rab11-555_TGN46-647 7.lsm	142	1	1	1	1	1	DAPI	AP1	6.062
siRNA DYNC1H1	siRNA DHC AP1-488_Rab11-555_TGN46-647 7.lsm	143	1	1	1	1	1	DAPI	AP1	12.222
siRNA DYNC1H1	siRNA DHC AP1-488_Rab11-555_TGN46-647 7.lsm	144	1	1	1	1	1	DAPI	AP1	15.117
siRNA DYNC1H1	siRNA DHC AP1-488_Rab11-555_TGN46-647 7.lsm	145	1	1	1	1	1	DAPI	AP1	18.232
siRNA DYNC1H1	siRNA DHC AP1-488_Rab11-555_TGN46-647 7.lsm	146	1	1	1	1	1	DAPI	AP1	17.481
siRNA DYNC1H1	siRNA DHC AP1-488_Rab11-555_TGN46-647 7.lsm	147	1	1	1	1	1	DAPI	AP1	15.317
siRNA DYNC1H1	siRNA DHC AP1-488_Rab11-555_TGN46-647 7.lsm	148	1	1	1	1	1	DAPI	AP1	16.72
siRNA DYNC1H1	siRNA DHC AP1-488_Rab11-555_TGN46-647 7.lsm	149	1	1	1	1	1	DAPI	AP1	13.21
siRNA DYNC1H1	siRNA DHC AP1-488_Rab11-555_TGN46-647 7.lsm	150	1	1	1	1	1	DAPI	AP1	10.988
siRNA DYNC1H1	siRNA DHC AP1-488_Rab11-555_TGN46-647 7.lsm	151	1	1	1	1	1	DAPI	AP1	13.297
siRNA DYNC1H1	siRNA DHC AP1-488_Rab11-555_TGN46-647 7.lsm	152	1	1	1	1	1	DAPI	AP1	16.122
siRNA DYNC1H1	siRNA DHC AP1-488_Rab11-555_TGN46-647 7.lsm	153	1	1	1	1	1	DAPI	AP1	15.531
siRNA DYNC1H1	siRNA DHC AP1-488_Rab11-555_TGN46-647 7.lsm	154	1	1	1	1	1	DAPI	AP1	18.705
siRNA DYNC1H1	siRNA DHC AP1-488_Rab11-555_TGN46-647 7.lsm	155	1	1	1	1	1	DAPI	AP1	18.037
siRNA DYNC1H1	siRNA DHC AP1-488_Rab11-555_TGN46-647 7.lsm	156	1	1	1	1	1	DAPI	AP1	10.368
siRNA DYNC1H1	siRNA DHC AP1-488_Rab11-555_TGN46-647 7.lsm	157	1	1	1	1	1	DAPI	AP1	10.897
siRNA DYNC1H1	siRNA DHC AP1-488_Rab11-555_TGN46-647 7.lsm	158	1	1	1	1	1	DAPI	AP1	13.162
siRNA DYNC1H1	siRNA DHC AP1-488_Rab11-555_TGN46-647 8.lsm	159	1	1	1	1	1	DAPI	AP1	12.733
siRNA DYNC1H1	siRNA DHC AP1-488_Rab11-555_TGN46-647 8.lsm	160	1	1	1	1	1	DAPI	AP1	16.095
siRNA DYNC1H1	siRNA DHC AP1-488_Rab11-555_TGN46-647 8.lsm	161	1	1	1	1	1	DAPI	AP1	9.663
siRNA DYNC1H1	siRNA DHC AP1-488_Rab11-555_TGN46-647 8.lsm	162	1	1	1	1	1	DAPI	AP1	9.253
siRNA DYNC1H1	siRNA DHC AP1-488_Rab11-555_TGN46-647 8.lsm	163	1	1	1	1	1	DAPI	AP1	10.886
siRNA DYNC1H1	siRNA DHC AP1-488_Rab11-555_TGN46-647 8.lsm	164	1	1	1	1	1	DAPI	AP1	9.197
siRNA DYNC1H1	siRNA DHC AP1-488_Rab11-555_TGN46-647 8.lsm	165	1	1	1	1	1	DAPI	AP1	11.061
siRNA DYNC1H1	siRNA DHC AP1-488_Rab11-555_TGN46-647 8.lsm	166	1	1	1	1	1	DAPI	AP1	12.143
siRNA DYNC1H1	siRNA DHC AP1-488_Rab11-555_TGN46-647 8.lsm	167	1	1	1	1	1	DAPI	AP1	11.043
siRNA DYNC1H1	siRNA DHC AP1-488_Rab11-555_TGN46-647 8.lsm	168	1	1	1	1	1	DAPI	AP1	12.881
siRNA DYNC1H1	siRNA DHC AP1-488_Rab11-555_TGN46-647 8.lsm	169	1	1	1	1	1	DAPI	AP1	10.235
siRNA DYNC1H1	siRNA DHC AP1-488_Rab11-555_TGN46-647 8.lsm	170	1	1	1	1	1	DAPI	AP1	11.484
siRNA DYNC1H1	siRNA DHC AP1-488_Rab11-555_TGN46-647 8.lsm	171	1	1	1	1	1	DAPI	AP1	9.898
siRNA DYNC1H1	siRNA DHC AP1-488_Rab11-555_TGN46-647 8.lsm	172	1	1	1	1	1	DAPI	AP1	10.117
siRNA DYNC1H1	siRNA DHC AP1-488_Rab11-555_TGN46-647 8.lsm	173	1	1	1	1	1	DAPI	AP1	15.395
siRNA DYNC1H1	siRNA DHC AP1-488_Rab11-555_TGN46-647 8.lsm	174	1	1	1	1	1	DAPI	AP1	17.74
siRNA DYNC1H1	siRNA DHC AP1-488_Rab11-555_TGN46-647 8.lsm	175	1	1	1	1	1	DAPI	AP1	10.175
siRNA DYNC1H1	siRNA DHC AP1-488_Rab11-555_TGN46-647 8.lsm	176	1	1	1	1	1	DAPI	AP1	8.161
siRNA DYNC1H1	siRNA DHC AP1-488_Rab11-555_TGN46-647 8.lsm	177	1	1	1	1	1	DAPI	AP1	11.506
siRNA DYNC1H1	siRNA DHC AP1-488_Rab11-555_TGN46-647 8.lsm	178	1	1	1	1	1	DAPI	AP1	9.775
siRNA DYNC1H1	siRNA DHC AP1-488_Rab11-555_TGN46-647 8.lsm	179	1	1	1	1	1	DAPI	AP1	22.918
siRNA DYNC1H1	siRNA DHC AP1-488_Rab11-555_TGN46-647 9.lsm	180	1	1	1	1	1	DAPI	AP1	17.753
siRNA DYNC1H1	siRNA DHC AP1-488_Rab11-555_TGN46-647 9.lsm	181	1	1	1	1	1	DAPI	AP1	15.705
siRNA DYNC1H1	siRNA DHC AP1-488_Rab11-555_TGN46-647 9.lsm	182	1	1	1	1	1	DAPI	AP1	14.124
siRNA DYNC1H1	siRNA DHC AP1-488_Rab11-555_TGN46-647 9.lsm	183	1	1	1	1	1	DAPI	AP1	11.788
siRNA DYNC1H1	siRNA DHC AP1-488_Rab11-555_TGN46-647 9.lsm	184	1	1	1	1	1	DAPI	AP1	10.616
siRNA DYNC1H1	siRNA DHC AP1-488_Rab11-555_TGN46-647 9.lsm	185	1	1	1	1	1	DAPI	AP1	16.969
siRNA DYNC1H1	siRNA DHC AP1-488_Rab11-555_TGN46-647 9.lsm	186	1	1	1	1	1	DAPI	AP1	9.799
siRNA DYNC1H1	siRNA DHC AP1-488_Rab11-555_TGN46-647 9.lsm	187	1	1	1	1	1	DAPI	AP1	27.984
siRNA DYNC1H1	siRNA DHC AP1-488_Rab11-555_TGN46-647 9.lsm	188	1	1	1	1	1	DAPI	AP1	9.706
siRNA DYNC1H1	siRNA DHC AP1-488_Rab11-555_TGN46-647 9.lsm	189	1	1	1	1	1	DAPI	AP1	13.21
siRNA DYNC1H1	siRNA DHC AP1-488_Rab11-555_TGN46-647 9.lsm	190	1	1	1	1	1	DAPI	AP1	11.887
siRNA DYNC1H1	siRNA DHC AP1-488_Rab11-555_TGN46-647 special.lsm	191	1	1	1	1	1	DAPI	AP1	13.475
siRNA DYNC1H1	siRNA DHC AP1-488_Rab11-555_TGN46-647 special.lsm	192	1	1	1	1	1	DAPI	AP1	18.218
siRNA DYNC1H1	siRNA DHC AP1-488_Rab11-555_TGN46-647 special.lsm	193	1	1	1	1	1	DAPI	AP1	29.617
siRNA DYNC1H1	siRNA DHC AP1-488_Rab11-555_TGN46-647 special.lsm	194	1	1	1	1	1	DAPI	AP1	11.864
siRNA DYNC1H1	siRNA DHC AP1-488_Rab11-555_TGN46-647 special.lsm	195	1	1	1	1	1	DAPI	AP1	14.794
siRNA DYNC1H1	siRNA DHC AP1-488_Rab11-555_TGN46-647 special.lsm	196	1	1	1	1	1	DAPI	AP1	21.358
siRNA DYNC1H1	siRNA DHC AP1-488_Rab11-555_TGN46-647 special.lsm	197	1	1	1	1	1	DAPI	AP1	18.476
