# Supplementary material for: HEATR5B associates with dynein‐dynactin and promotes motility of AP1‐bound endosomal membranes
Source: EMBO J. 2023 Oct 24;42(23):e114473. doi: 10.15252/embj.2023114473 (PMC10690479; doi:10.15252/embj.2023114473)
Supplement: Supplementary file 21 — Source Data for Figure 3 [file EMBJ-42-e114473-s024.zip › Figure_3/3H/Quantification_of_spread_of_RAB11A_after_silencing_DYNC1H1.xlsx]

## Sheet: siRNA Control
Fig.3H	Graph on the right
Quantification of AP1 spread was performed using a custom ImageJ script available at: https://github.com/jboulanger/imagejmacro/tree/main/Cell_Organization
Condition	Image	Cell	ROI Specificity	Object Specificity	Zoom	Remove Border	Mask Background	ROI channel	Object channel	Object Spread (mm)		Mean (Object spread)
Control	siRNA ctrol AP1-488_Rab11-555_TGN46-647 1.lsm	1	1	1	1	1	1	DAPI	Rab11	3.931		7.012
Control	siRNA ctrol AP1-488_Rab11-555_TGN46-647 1.lsm	2	1	1	1	1	1	DAPI	Rab11	15.693
Control	siRNA ctrol AP1-488_Rab11-555_TGN46-647 1.lsm	3	1	1	1	1	1	DAPI	Rab11	10.1
Control	siRNA ctrol AP1-488_Rab11-555_TGN46-647 1.lsm	4	1	1	1	1	1	DAPI	Rab11	6.145
Control	siRNA ctrol AP1-488_Rab11-555_TGN46-647 1.lsm	5	1	1	1	1	1	DAPI	Rab11	6.582
Control	siRNA ctrol AP1-488_Rab11-555_TGN46-647 1.lsm	6	1	1	1	1	1	DAPI	Rab11	0.6
Control	siRNA ctrol AP1-488_Rab11-555_TGN46-647 1.lsm	7	1	1	1	1	1	DAPI	Rab11	3.641
Control	siRNA ctrol AP1-488_Rab11-555_TGN46-647 1.lsm	8	1	1	1	1	1	DAPI	Rab11	6.47
Control	siRNA ctrol AP1-488_Rab11-555_TGN46-647 1.lsm	9	1	1	1	1	1	DAPI	Rab11	9.179
Control	siRNA ctrol AP1-488_Rab11-555_TGN46-647 1.lsm	10	1	1	1	1	1	DAPI	Rab11	4.097
Control	siRNA ctrol AP1-488_Rab11-555_TGN46-647 1.lsm	11	1	1	1	1	1	DAPI	Rab11	7.837
Control	siRNA ctrol AP1-488_Rab11-555_TGN46-647 1.lsm	12	1	1	1	1	1	DAPI	Rab11	5.711
Control	siRNA ctrol AP1-488_Rab11-555_TGN46-647 1.lsm	13	1	1	1	1	1	DAPI	Rab11	2.455
Control	siRNA ctrol AP1-488_Rab11-555_TGN46-647 1.lsm	14	1	1	1	1	1	DAPI	Rab11	23.184
Control	siRNA ctrol AP1-488_Rab11-555_TGN46-647 1.lsm	15	1	1	1	1	1	DAPI	Rab11	9.818
Control	siRNA ctrol AP1-488_Rab11-555_TGN46-647 1.lsm	16	1	1	1	1	1	DAPI	Rab11	8.022
Control	siRNA ctrol AP1-488_Rab11-555_TGN46-647 1.lsm	17	1	1	1	1	1	DAPI	Rab11	0.502
Control	siRNA ctrol AP1-488_Rab11-555_TGN46-647 1.lsm	18	1	1	1	1	1	DAPI	Rab11	22.946
Control	siRNA ctrol AP1-488_Rab11-555_TGN46-647 1.lsm	19	1	1	1	1	1	DAPI	Rab11	2.667
Control	siRNA ctrol AP1-488_Rab11-555_TGN46-647 1.lsm	20	1	1	1	1	1	DAPI	Rab11	4.972
Control	siRNA ctrol AP1-488_Rab11-555_TGN46-647 1.lsm	21	1	1	1	1	1	DAPI	Rab11	6.668
Control	siRNA ctrol AP1-488_Rab11-555_TGN46-647 1.lsm	22	1	1	1	1	1	DAPI	Rab11	3.974
Control	siRNA ctrol AP1-488_Rab11-555_TGN46-647 1.lsm	23	1	1	1	1	1	DAPI	Rab11	2.702
Control	siRNA ctrol AP1-488_Rab11-555_TGN46-647 10.lsm	24	1	1	1	1	1	DAPI	Rab11	9.425
Control	siRNA ctrol AP1-488_Rab11-555_TGN46-647 10.lsm	25	1	1	1	1	1	DAPI	Rab11	6.199
Control	siRNA ctrol AP1-488_Rab11-555_TGN46-647 10.lsm	26	1	1	1	1	1	DAPI	Rab11	11.859
Control	siRNA ctrol AP1-488_Rab11-555_TGN46-647 10.lsm	27	1	1	1	1	1	DAPI	Rab11	7.524
Control	siRNA ctrol AP1-488_Rab11-555_TGN46-647 10.lsm	28	1	1	1	1	1	DAPI	Rab11	6.395
Control	siRNA ctrol AP1-488_Rab11-555_TGN46-647 10.lsm	29	1	1	1	1	1	DAPI	Rab11	6.668
Control	siRNA ctrol AP1-488_Rab11-555_TGN46-647 10.lsm	30	1	1	1	1	1	DAPI	Rab11	7.694
Control	siRNA ctrol AP1-488_Rab11-555_TGN46-647 10.lsm	31	1	1	1	1	1	DAPI	Rab11	5.486
Control	siRNA ctrol AP1-488_Rab11-555_TGN46-647 10.lsm	32	1	1	1	1	1	DAPI	Rab11	7.521
Control	siRNA ctrol AP1-488_Rab11-555_TGN46-647 10.lsm	33	1	1	1	1	1	DAPI	Rab11	11.95
Control	siRNA ctrol AP1-488_Rab11-555_TGN46-647 10.lsm	34	1	1	1	1	1	DAPI	Rab11	4.688
Control	siRNA ctrol AP1-488_Rab11-555_TGN46-647 10.lsm	35	1	1	1	1	1	DAPI	Rab11	6.251
Control	siRNA ctrol AP1-488_Rab11-555_TGN46-647 10.lsm	36	1	1	1	1	1	DAPI	Rab11	5.439
Control	siRNA ctrol AP1-488_Rab11-555_TGN46-647 10.lsm	37	1	1	1	1	1	DAPI	Rab11	9.375
Control	siRNA ctrol AP1-488_Rab11-555_TGN46-647 10.lsm	38	1	1	1	1	1	DAPI	Rab11	6.822
Control	siRNA ctrol AP1-488_Rab11-555_TGN46-647 10.lsm	39	1	1	1	1	1	DAPI	Rab11	7.447
Control	siRNA ctrol AP1-488_Rab11-555_TGN46-647 10.lsm	40	1	1	1	1	1	DAPI	Rab11	8.997
Control	siRNA ctrol AP1-488_Rab11-555_TGN46-647 10.lsm	41	1	1	1	1	1	DAPI	Rab11	3.825
Control	siRNA ctrol AP1-488_Rab11-555_TGN46-647 10.lsm	42	1	1	1	1	1	DAPI	Rab11	11.663
Control	siRNA ctrol AP1-488_Rab11-555_TGN46-647 10.lsm	43	1	1	1	1	1	DAPI	Rab11	6.881
Control	siRNA ctrol AP1-488_Rab11-555_TGN46-647 11.lsm	44	1	1	1	1	1	DAPI	Rab11	12.176
Control	siRNA ctrol AP1-488_Rab11-555_TGN46-647 11.lsm	45	1	1	1	1	1	DAPI	Rab11	20.348
Control	siRNA ctrol AP1-488_Rab11-555_TGN46-647 11.lsm	46	1	1	1	1	1	DAPI	Rab11	14.193
Control	siRNA ctrol AP1-488_Rab11-555_TGN46-647 11.lsm	47	1	1	1	1	1	DAPI	Rab11	12.622
Control	siRNA ctrol AP1-488_Rab11-555_TGN46-647 11.lsm	48	1	1	1	1	1	DAPI	Rab11	7.012
Control	siRNA ctrol AP1-488_Rab11-555_TGN46-647 11.lsm	49	1	1	1	1	1	DAPI	Rab11	13.799
Control	siRNA ctrol AP1-488_Rab11-555_TGN46-647 11.lsm	50	1	1	1	1	1	DAPI	Rab11	8.946
Control	siRNA ctrol AP1-488_Rab11-555_TGN46-647 11.lsm	51	1	1	1	1	1	DAPI	Rab11	9.301
Control	siRNA ctrol AP1-488_Rab11-555_TGN46-647 11.lsm	52	1	1	1	1	1	DAPI	Rab11	9.855
Control	siRNA ctrol AP1-488_Rab11-555_TGN46-647 11.lsm	53	1	1	1	1	1	DAPI	Rab11	9.361
Control	siRNA ctrol AP1-488_Rab11-555_TGN46-647 11.lsm	54	1	1	1	1	1	DAPI	Rab11	8.864
Control	siRNA ctrol AP1-488_Rab11-555_TGN46-647 11.lsm	55	1	1	1	1	1	DAPI	Rab11	9.669
Control	siRNA ctrol AP1-488_Rab11-555_TGN46-647 11.lsm	56	1	1	1	1	1	DAPI	Rab11	6.32
Control	siRNA ctrol AP1-488_Rab11-555_TGN46-647 11.lsm	57	1	1	1	1	1	DAPI	Rab11	3.946
Control	siRNA ctrol AP1-488_Rab11-555_TGN46-647 11.lsm	58	1	1	1	1	1	DAPI	Rab11	3.643
Control	siRNA ctrol AP1-488_Rab11-555_TGN46-647 11.lsm	59	1	1	1	1	1	DAPI	Rab11	5.392
Control	siRNA ctrol AP1-488_Rab11-555_TGN46-647 11.lsm	60	1	1	1	1	1	DAPI	Rab11	6.782
Control	siRNA ctrol AP1-488_Rab11-555_TGN46-647 11.lsm	61	1	1	1	1	1	DAPI	Rab11	8.871
Control	siRNA ctrol AP1-488_Rab11-555_TGN46-647 11.lsm	62	1	1	1	1	1	DAPI	Rab11	7.857
Control	siRNA ctrol AP1-488_Rab11-555_TGN46-647 12.lsm	63	1	1	1	1	1	DAPI	Rab11	4.082
Control	siRNA ctrol AP1-488_Rab11-555_TGN46-647 12.lsm	64	1	1	1	1	1	DAPI	Rab11	7.192
Control	siRNA ctrol AP1-488_Rab11-555_TGN46-647 12.lsm	65	1	1	1	1	1	DAPI	Rab11	13.613
Control	siRNA ctrol AP1-488_Rab11-555_TGN46-647 12.lsm	66	1	1	1	1	1	DAPI	Rab11	8.687
Control	siRNA ctrol AP1-488_Rab11-555_TGN46-647 12.lsm	67	1	1	1	1	1	DAPI	Rab11	10.301
Control	siRNA ctrol AP1-488_Rab11-555_TGN46-647 12.lsm	68	1	1	1	1	1	DAPI	Rab11	5.964
Control	siRNA ctrol AP1-488_Rab11-555_TGN46-647 12.lsm	69	1	1	1	1	1	DAPI	Rab11	9.585
Control	siRNA ctrol AP1-488_Rab11-555_TGN46-647 12.lsm	70	1	1	1	1	1	DAPI	Rab11	5.789
Control	siRNA ctrol AP1-488_Rab11-555_TGN46-647 12.lsm	71	1	1	1	1	1	DAPI	Rab11	7.491
Control	siRNA ctrol AP1-488_Rab11-555_TGN46-647 12.lsm	72	1	1	1	1	1	DAPI	Rab11	6.421
Control	siRNA ctrol AP1-488_Rab11-555_TGN46-647 12.lsm	73	1	1	1	1	1	DAPI	Rab11	5.454
Control	siRNA ctrol AP1-488_Rab11-555_TGN46-647 12.lsm	74	1	1	1	1	1	DAPI	Rab11	5.366
Control	siRNA ctrol AP1-488_Rab11-555_TGN46-647 12.lsm	75	1	1	1	1	1	DAPI	Rab11	3.838
Control	siRNA ctrol AP1-488_Rab11-555_TGN46-647 12.lsm	76	1	1	1	1	1	DAPI	Rab11	10.902
Control	siRNA ctrol AP1-488_Rab11-555_TGN46-647 12.lsm	77	1	1	1	1	1	DAPI	Rab11	10.178
Control	siRNA ctrol AP1-488_Rab11-555_TGN46-647 12.lsm	78	1	1	1	1	1	DAPI	Rab11	7.184
Control	siRNA ctrol AP1-488_Rab11-555_TGN46-647 12.lsm	79	1	1	1	1	1	DAPI	Rab11	4.91
Control	siRNA ctrol AP1-488_Rab11-555_TGN46-647 12.lsm	80	1	1	1	1	1	DAPI	Rab11	5.645
Control	siRNA ctrol AP1-488_Rab11-555_TGN46-647 2.lsm	81	1	1	1	1	1	DAPI	Rab11	8.392
Control	siRNA ctrol AP1-488_Rab11-555_TGN46-647 2.lsm	82	1	1	1	1	1	DAPI	Rab11	7.835
Control	siRNA ctrol AP1-488_Rab11-555_TGN46-647 2.lsm	83	1	1	1	1	1	DAPI	Rab11	6.511
Control	siRNA ctrol AP1-488_Rab11-555_TGN46-647 2.lsm	84	1	1	1	1	1	DAPI	Rab11	9.962
Control	siRNA ctrol AP1-488_Rab11-555_TGN46-647 2.lsm	85	1	1	1	1	1	DAPI	Rab11	0.428
Control	siRNA ctrol AP1-488_Rab11-555_TGN46-647 2.lsm	86	1	1	1	1	1	DAPI	Rab11	7.233
Control	siRNA ctrol AP1-488_Rab11-555_TGN46-647 2.lsm	87	1	1	1	1	1	DAPI	Rab11	6.353
Control	siRNA ctrol AP1-488_Rab11-555_TGN46-647 2.lsm	88	1	1	1	1	1	DAPI	Rab11	9.971
Control	siRNA ctrol AP1-488_Rab11-555_TGN46-647 2.lsm	89	1	1	1	1	1	DAPI	Rab11	7.382
Control	siRNA ctrol AP1-488_Rab11-555_TGN46-647 2.lsm	90	1	1	1	1	1	DAPI	Rab11	6.252
Control	siRNA ctrol AP1-488_Rab11-555_TGN46-647 2.lsm	91	1	1	1	1	1	DAPI	Rab11	6.078
Control	siRNA ctrol AP1-488_Rab11-555_TGN46-647 2.lsm	92	1	1	1	1	1	DAPI	Rab11	5.358
Control	siRNA ctrol AP1-488_Rab11-555_TGN46-647 2.lsm	93	1	1	1	1	1	DAPI	Rab11	5.016
Control	siRNA ctrol AP1-488_Rab11-555_TGN46-647 2.lsm	94	1	1	1	1	1	DAPI	Rab11	10.426
Control	siRNA ctrol AP1-488_Rab11-555_TGN46-647 2.lsm	95	1	1	1	1	1	DAPI	Rab11	14.548
Control	siRNA ctrol AP1-488_Rab11-555_TGN46-647 2.lsm	96	1	1	1	1	1	DAPI	Rab11	11.7
Control	siRNA ctrol AP1-488_Rab11-555_TGN46-647 3.lsm	97	1	1	1	1	1	DAPI	Rab11	11.992
Control	siRNA ctrol AP1-488_Rab11-555_TGN46-647 3.lsm	98	1	1	1	1	1	DAPI	Rab11	6.15
Control	siRNA ctrol AP1-488_Rab11-555_TGN46-647 3.lsm	99	1	1	1	1	1	DAPI	Rab11	7.393
Control	siRNA ctrol AP1-488_Rab11-555_TGN46-647 3.lsm	100	1	1	1	1	1	DAPI	Rab11	1.903
Control	siRNA ctrol AP1-488_Rab11-555_TGN46-647 3.lsm	101	1	1	1	1	1	DAPI	Rab11	8.485
Control	siRNA ctrol AP1-488_Rab11-555_TGN46-647 3.lsm	102	1	1	1	1	1	DAPI	Rab11	9.947
Control	siRNA ctrol AP1-488_Rab11-555_TGN46-647 3.lsm	103	1	1	1	1	1	DAPI	Rab11	7.384
Control	siRNA ctrol AP1-488_Rab11-555_TGN46-647 3.lsm	104	1	1	1	1	1	DAPI	Rab11	13.735
Control	siRNA ctrol AP1-488_Rab11-555_TGN46-647 3.lsm	105	1	1	1	1	1	DAPI	Rab11	8.389
Control	siRNA ctrol AP1-488_Rab11-555_TGN46-647 3.lsm	106	1	1	1	1	1	DAPI	Rab11	7.326
Control	siRNA ctrol AP1-488_Rab11-555_TGN46-647 3.lsm	107	1	1	1	1	1	DAPI	Rab11	3.529
Control	siRNA ctrol AP1-488_Rab11-555_TGN46-647 3.lsm	108	1	1	1	1	1	DAPI	Rab11	9.606
Control	siRNA ctrol AP1-488_Rab11-555_TGN46-647 3.lsm	109	1	1	1	1	1	DAPI	Rab11	10.567
Control	siRNA ctrol AP1-488_Rab11-555_TGN46-647 3.lsm	110	1	1	1	1	1	DAPI	Rab11	5.134
Control	siRNA ctrol AP1-488_Rab11-555_TGN46-647 3.lsm	111	1	1	1	1	1	DAPI	Rab11	8.889
Control	siRNA ctrol AP1-488_Rab11-555_TGN46-647 3.lsm	112	1	1	1	1	1	DAPI	Rab11	5.659
Control	siRNA ctrol AP1-488_Rab11-555_TGN46-647 3.lsm	113	1	1	1	1	1	DAPI	Rab11	5.525
Control	siRNA ctrol AP1-488_Rab11-555_TGN46-647 3.lsm	114	1	1	1	1	1	DAPI	Rab11	3.219
Control	siRNA ctrol AP1-488_Rab11-555_TGN46-647 3.lsm	115	1	1	1	1	1	DAPI	Rab11	3.694
Control	siRNA ctrol AP1-488_Rab11-555_TGN46-647 4.lsm	116	1	1	1	1	1	DAPI	Rab11	7.059
Control	siRNA ctrol AP1-488_Rab11-555_TGN46-647 4.lsm	117	1	1	1	1	1	DAPI	Rab11	15.574
Control	siRNA ctrol AP1-488_Rab11-555_TGN46-647 4.lsm	118	1	1	1	1	1	DAPI	Rab11	10.416
Control	siRNA ctrol AP1-488_Rab11-555_TGN46-647 4.lsm	119	1	1	1	1	1	DAPI	Rab11	15.644
Control	siRNA ctrol AP1-488_Rab11-555_TGN46-647 4.lsm	120	1	1	1	1	1	DAPI	Rab11	21.59
Control	siRNA ctrol AP1-488_Rab11-555_TGN46-647 4.lsm	121	1	1	1	1	1	DAPI	Rab11	7.731
Control	siRNA ctrol AP1-488_Rab11-555_TGN46-647 4.lsm	122	1	1	1	1	1	DAPI	Rab11	3.895
Control	siRNA ctrol AP1-488_Rab11-555_TGN46-647 4.lsm	123	1	1	1	1	1	DAPI	Rab11	6.096
Control	siRNA ctrol AP1-488_Rab11-555_TGN46-647 4.lsm	124	1	1	1	1	1	DAPI	Rab11	10.474
Control	siRNA ctrol AP1-488_Rab11-555_TGN46-647 4.lsm	125	1	1	1	1	1	DAPI	Rab11	6.302
Control	siRNA ctrol AP1-488_Rab11-555_TGN46-647 4.lsm	126	1	1	1	1	1	DAPI	Rab11	5.712
Control	siRNA ctrol AP1-488_Rab11-555_TGN46-647 4.lsm	127	1	1	1	1	1	DAPI	Rab11	5.165
Control	siRNA ctrol AP1-488_Rab11-555_TGN46-647 4.lsm	128	1	1	1	1	1	DAPI	Rab11	7.915
Control	siRNA ctrol AP1-488_Rab11-555_TGN46-647 4.lsm	129	1	1	1	1	1	DAPI	Rab11	6.542
Control	siRNA ctrol AP1-488_Rab11-555_TGN46-647 4.lsm	130	1	1	1	1	1	DAPI	Rab11	9.917
Control	siRNA ctrol AP1-488_Rab11-555_TGN46-647 4.lsm	131	1	1	1	1	1	DAPI	Rab11	5.259
Control	siRNA ctrol AP1-488_Rab11-555_TGN46-647 5.lsm	132	1	1	1	1	1	DAPI	Rab11	5.035
Control	siRNA ctrol AP1-488_Rab11-555_TGN46-647 5.lsm	133	1	1	1	1	1	DAPI	Rab11	10.653
Control	siRNA ctrol AP1-488_Rab11-555_TGN46-647 5.lsm	134	1	1	1	1	1	DAPI	Rab11	24.698
Control	siRNA ctrol AP1-488_Rab11-555_TGN46-647 5.lsm	135	1	1	1	1	1	DAPI	Rab11	8.425
Control	siRNA ctrol AP1-488_Rab11-555_TGN46-647 5.lsm	136	1	1	1	1	1	DAPI	Rab11	8.758
Control	siRNA ctrol AP1-488_Rab11-555_TGN46-647 5.lsm	137	1	1	1	1	1	DAPI	Rab11	6.483
Control	siRNA ctrol AP1-488_Rab11-555_TGN46-647 5.lsm	138	1	1	1	1	1	DAPI	Rab11	5.971
Control	siRNA ctrol AP1-488_Rab11-555_TGN46-647 5.lsm	139	1	1	1	1	1	DAPI	Rab11	0.423
Control	siRNA ctrol AP1-488_Rab11-555_TGN46-647 5.lsm	140	1	1	1	1	1	DAPI	Rab11	1.783
Control	siRNA ctrol AP1-488_Rab11-555_TGN46-647 5.lsm	141	1	1	1	1	1	DAPI	Rab11	6.152
Control	siRNA ctrol AP1-488_Rab11-555_TGN46-647 5.lsm	142	1	1	1	1	1	DAPI	Rab11	7.585
Control	siRNA ctrol AP1-488_Rab11-555_TGN46-647 5.lsm	143	1	1	1	1	1	DAPI	Rab11	8.02
Control	siRNA ctrol AP1-488_Rab11-555_TGN46-647 5.lsm	144	1	1	1	1	1	DAPI	Rab11	4.411
Control	siRNA ctrol AP1-488_Rab11-555_TGN46-647 5.lsm	145	1	1	1	1	1	DAPI	Rab11	4.563
Control	siRNA ctrol AP1-488_Rab11-555_TGN46-647 5.lsm	146	1	1	1	1	1	DAPI	Rab11	6.803
Control	siRNA ctrol AP1-488_Rab11-555_TGN46-647 5.lsm	147	1	1	1	1	1	DAPI	Rab11	4.83
Control	siRNA ctrol AP1-488_Rab11-555_TGN46-647 5.lsm	148	1	1	1	1	1	DAPI	Rab11	4.255
Control	siRNA ctrol AP1-488_Rab11-555_TGN46-647 5.lsm	149	1	1	1	1	1	DAPI	Rab11	3.081
Control	siRNA ctrol AP1-488_Rab11-555_TGN46-647 5.lsm	150	1	1	1	1	1	DAPI	Rab11	18.66
Control	siRNA ctrol AP1-488_Rab11-555_TGN46-647 5.lsm	151	1	1	1	1	1	DAPI	Rab11	9.527
Control	siRNA ctrol AP1-488_Rab11-555_TGN46-647 6.lsm	152	1	1	1	1	1	DAPI	Rab11	3.199
Control	siRNA ctrol AP1-488_Rab11-555_TGN46-647 6.lsm	153	1	1	1	1	1	DAPI	Rab11	13.684
Control	siRNA ctrol AP1-488_Rab11-555_TGN46-647 6.lsm	154	1	1	1	1	1	DAPI	Rab11	7.107
Control	siRNA ctrol AP1-488_Rab11-555_TGN46-647 6.lsm	155	1	1	1	1	1	DAPI	Rab11	11.644
Control	siRNA ctrol AP1-488_Rab11-555_TGN46-647 6.lsm	156	1	1	1	1	1	DAPI	Rab11	14.437
Control	siRNA ctrol AP1-488_Rab11-555_TGN46-647 6.lsm	157	1	1	1	1	1	DAPI	Rab11	6.218
Control	siRNA ctrol AP1-488_Rab11-555_TGN46-647 6.lsm	158	1	1	1	1	1	DAPI	Rab11	7.016
Control	siRNA ctrol AP1-488_Rab11-555_TGN46-647 6.lsm	159	1	1	1	1	1	DAPI	Rab11	9.664
Control	siRNA ctrol AP1-488_Rab11-555_TGN46-647 6.lsm	160	1	1	1	1	1	DAPI	Rab11	11.337
Control	siRNA ctrol AP1-488_Rab11-555_TGN46-647 6.lsm	161	1	1	1	1	1	DAPI	Rab11	10.723
Control	siRNA ctrol AP1-488_Rab11-555_TGN46-647 6.lsm	162	1	1	1	1	1	DAPI	Rab11	3.913
Control	siRNA ctrol AP1-488_Rab11-555_TGN46-647 6.lsm	163	1	1	1	1	1	DAPI	Rab11	8.299
Control	siRNA ctrol AP1-488_Rab11-555_TGN46-647 6.lsm	164	1	1	1	1	1	DAPI	Rab11	12.189
Control	siRNA ctrol AP1-488_Rab11-555_TGN46-647 6.lsm	165	1	1	1	1	1	DAPI	Rab11	6.751
Control	siRNA ctrol AP1-488_Rab11-555_TGN46-647 6.lsm	166	1	1	1	1	1	DAPI	Rab11	7.346
Control	siRNA ctrol AP1-488_Rab11-555_TGN46-647 7.lsm	167	1	1	1	1	1	DAPI	Rab11	8.736
Control	siRNA ctrol AP1-488_Rab11-555_TGN46-647 7.lsm	168	1	1	1	1	1	DAPI	Rab11	6.175
Control	siRNA ctrol AP1-488_Rab11-555_TGN46-647 7.lsm	169	1	1	1	1	1	DAPI	Rab11	5.525
Control	siRNA ctrol AP1-488_Rab11-555_TGN46-647 7.lsm	170	1	1	1	1	1	DAPI	Rab11	6.642
Control	siRNA ctrol AP1-488_Rab11-555_TGN46-647 7.lsm	171	1	1	1	1	1	DAPI	Rab11	6.436
Control	siRNA ctrol AP1-488_Rab11-555_TGN46-647 7.lsm	172	1	1	1	1	1	DAPI	Rab11	7.4
Control	siRNA ctrol AP1-488_Rab11-555_TGN46-647 7.lsm	173	1	1	1	1	1	DAPI	Rab11	6.832
Control	siRNA ctrol AP1-488_Rab11-555_TGN46-647 7.lsm	174	1	1	1	1	1	DAPI	Rab11	3.942
Control	siRNA ctrol AP1-488_Rab11-555_TGN46-647 7.lsm	175	1	1	1	1	1	DAPI	Rab11	16.047
Control	siRNA ctrol AP1-488_Rab11-555_TGN46-647 7.lsm	176	1	1	1	1	1	DAPI	Rab11	7.417
Control	siRNA ctrol AP1-488_Rab11-555_TGN46-647 7.lsm	177	1	1	1	1	1	DAPI	Rab11	5.951
Control	siRNA ctrol AP1-488_Rab11-555_TGN46-647 7.lsm	178	1	1	1	1	1	DAPI	Rab11	12.434
Control	siRNA ctrol AP1-488_Rab11-555_TGN46-647 7.lsm	179	1	1	1	1	1	DAPI	Rab11	9.185
Control	siRNA ctrol AP1-488_Rab11-555_TGN46-647 7.lsm	180	1	1	1	1	1	DAPI	Rab11	14.752
Control	siRNA ctrol AP1-488_Rab11-555_TGN46-647 7.lsm	181	1	1	1	1	1	DAPI	Rab11	10.2
Control	siRNA ctrol AP1-488_Rab11-555_TGN46-647 7.lsm	182	1	1	1	1	1	DAPI	Rab11	6.463
Control	siRNA ctrol AP1-488_Rab11-555_TGN46-647 7.lsm	183	1	1	1	1	1	DAPI	Rab11	1.298
Control	siRNA ctrol AP1-488_Rab11-555_TGN46-647 8.lsm	184	1	1	1	1	1	DAPI	Rab11	5.402
Control	siRNA ctrol AP1-488_Rab11-555_TGN46-647 8.lsm	185	1	1	1	1	1	DAPI	Rab11	16.179
Control	siRNA ctrol AP1-488_Rab11-555_TGN46-647 8.lsm	186	1	1	1	1	1	DAPI	Rab11	4.882
Control	siRNA ctrol AP1-488_Rab11-555_TGN46-647 8.lsm	187	1	1	1	1	1	DAPI	Rab11	6.887
Control	siRNA ctrol AP1-488_Rab11-555_TGN46-647 8.lsm	188	1	1	1	1	1	DAPI	Rab11	1.905
Control	siRNA ctrol AP1-488_Rab11-555_TGN46-647 8.lsm	189	1	1	1	1	1	DAPI	Rab11	3.379
Control	siRNA ctrol AP1-488_Rab11-555_TGN46-647 8.lsm	190	1	1	1	1	1	DAPI	Rab11	9.632
Control	siRNA ctrol AP1-488_Rab11-555_TGN46-647 8.lsm	191	1	1	1	1	1	DAPI	Rab11	6.001
Control	siRNA ctrol AP1-488_Rab11-555_TGN46-647 8.lsm	192	1	1	1	1	1	DAPI	Rab11	3.878
Control	siRNA ctrol AP1-488_Rab11-555_TGN46-647 8.lsm	193	1	1	1	1	1	DAPI	Rab11	7.482
Control	siRNA ctrol AP1-488_Rab11-555_TGN46-647 8.lsm	194	1	1	1	1	1	DAPI	Rab11	9.562
Control	siRNA ctrol AP1-488_Rab11-555_TGN46-647 8.lsm	195	1	1	1	1	1	DAPI	Rab11	5.719
Control	siRNA ctrol AP1-488_Rab11-555_TGN46-647 8.lsm	196	1	1	1	1	1	DAPI	Rab11	11.898
Control	siRNA ctrol AP1-488_Rab11-555_TGN46-647 8.lsm	197	1	1	1	1	1	DAPI	Rab11	3.993
Control	siRNA ctrol AP1-488_Rab11-555_TGN46-647 8.lsm	198	1	1	1	1	1	DAPI	Rab11	12.812
Control	siRNA ctrol AP1-488_Rab11-555_TGN46-647 8.lsm	199	1	1	1	1	1	DAPI	Rab11	12.21
Control	siRNA ctrol AP1-488_Rab11-555_TGN46-647 8.lsm	200	1	1	1	1	1	DAPI	Rab11	5.437
Control	siRNA ctrol AP1-488_Rab11-555_TGN46-647 8.lsm	201	1	1	1	1	1	DAPI	Rab11	10.763
Control	siRNA ctrol AP1-488_Rab11-555_TGN46-647 8.lsm	202	1	1	1	1	1	DAPI	Rab11	11.073
Control	siRNA ctrol AP1-488_Rab11-555_TGN46-647 8.lsm	203	1	1	1	1	1	DAPI	Rab11	10.951
Control	siRNA ctrol AP1-488_Rab11-555_TGN46-647 8.lsm	204	1	1	1	1	1	DAPI	Rab11	6.966
Control	siRNA ctrol AP1-488_Rab11-555_TGN46-647 8.lsm	205	1	1	1	1	1	DAPI	Rab11	8.199
Control	siRNA ctrol AP1-488_Rab11-555_TGN46-647 9.lsm	206	1	1	1	1	1	DAPI	Rab11	12.375
Control	siRNA ctrol AP1-488_Rab11-555_TGN46-647 9.lsm	207	1	1	1	1	1	DAPI	Rab11	2.086
Control	siRNA ctrol AP1-488_Rab11-555_TGN46-647 9.lsm	208	1	1	1	1	1	DAPI	Rab11	5.797
Control	siRNA ctrol AP1-488_Rab11-555_TGN46-647 9.lsm	209	1	1	1	1	1	DAPI	Rab11	5.654
Control	siRNA ctrol AP1-488_Rab11-555_TGN46-647 9.lsm	210	1	1	1	1	1	DAPI	Rab11	8.22
Control	siRNA ctrol AP1-488_Rab11-555_TGN46-647 9.lsm	211	1	1	1	1	1	DAPI	Rab11	11.265
Control	siRNA ctrol AP1-488_Rab11-555_TGN46-647 9.lsm	212	1	1	1	1	1	DAPI	Rab11	6.612
Control	siRNA ctrol AP1-488_Rab11-555_TGN46-647 9.lsm	213	1	1	1	1	1	DAPI	Rab11	2.017
Control	siRNA ctrol AP1-488_Rab11-555_TGN46-647 9.lsm	214	1	1	1	1	1	DAPI	Rab11	4.181
Control	siRNA ctrol AP1-488_Rab11-555_TGN46-647 9.lsm	215	1	1	1	1	1	DAPI	Rab11	7.137
Control	siRNA ctrol AP1-488_Rab11-555_TGN46-647 9.lsm	216	1	1	1	1	1	DAPI	Rab11	5.46
Control	siRNA ctrol AP1-488_Rab11-555_TGN46-647 9.lsm	217	1	1	1	1	1	DAPI	Rab11	8.204
Control	siRNA ctrol AP1-488_Rab11-555_TGN46-647 9.lsm	218	1	1	1	1	1	DAPI	Rab11	6.704
Control	siRNA ctrol AP1-488_Rab11-555_TGN46-647 9.lsm	219	1	1	1	1	1	DAPI	Rab11	6.163
Control	siRNA ctrol AP1-488_Rab11-555_TGN46-647 9.lsm	220	1	1	1	1	1	DAPI	Rab11	5.479
Control	siRNA ctrol AP1-488_Rab11-555_TGN46-647 9.lsm	221	1	1	1	1	1	DAPI	Rab11	4.737
Control	siRNA ctrol AP1-488_Rab11-555_TGN46-647 9.lsm	222	1	1	1	1	1	DAPI	Rab11	6.633
Control	siRNA ctrol AP1-488_Rab11-555_TGN46-647 9.lsm	223	1	1	1	1	1	DAPI	Rab11	3.634
Control	siRNA ctrol AP1-488_Rab11-555_TGN46-647 9.lsm	224	1	1	1	1	1	DAPI	Rab11	6.704
Control	siRNA ctrol AP1-488_Rab11-555_TGN46-647 9.lsm	225	1	1	1	1	1	DAPI	Rab11	2.705
Control	siRNA ctrol AP1-488_Rab11-555_TGN46-647 9.lsm	226	1	1	1	1	1	DAPI	Rab11	9.442
Control	siRNA ctrol AP1-488_Rab11-555_TGN46-647 9.lsm	227	1	1	1	1	1	DAPI	Rab11	4.249
Control	siRNA ctrol AP1-488_Rab11-555_TGN46-647 9.lsm	228	1	1	1	1	1	DAPI	Rab11	7.304
Control	siRNA ctrol AP1-488_Rab11-555_TGN46-647 9.lsm	229	1	1	1	1	1	DAPI	Rab11	4.779
Control	siRNA ctrol AP1-488_Rab11-555_TGN46-647 9.lsm	230	1	1	1	1	1	DAPI	Rab11	9.924
Control	siRNA ctrol AP1-488_Rab11-555_TGN46-647 9.lsm	231	1	1	1	1	1	DAPI	Rab11	4.613

## Sheet: siRNA DYNC1H1
Fig.3H	Graph on the right
Quantification of RAB11 spread was performed using a custom ImageJ script available at: https://github.com/jboulanger/imagejmacro/tree/main/Cell_Organization
Condition	Image	Cell	ROI Specificity	Object Specificity	Zoom	Remove Border	Mask Background	ROI channel	Object channel	Object Spread (mm)		Median (Object spread)
siRNA DYNC1H1	siRNA DHC AP1-488_Rab11-555_TGN46-647 1.lsm	1	1	1	1	1	1	DAPI	Rab11	13.094		12.347
siRNA DYNC1H1	siRNA DHC AP1-488_Rab11-555_TGN46-647 1.lsm	2	1	1	1	1	1	DAPI	Rab11	16.945
siRNA DYNC1H1	siRNA DHC AP1-488_Rab11-555_TGN46-647 1.lsm	3	1	1	1	1	1	DAPI	Rab11	14.292
siRNA DYNC1H1	siRNA DHC AP1-488_Rab11-555_TGN46-647 1.lsm	4	1	1	1	1	1	DAPI	Rab11	16.227
siRNA DYNC1H1	siRNA DHC AP1-488_Rab11-555_TGN46-647 1.lsm	5	1	1	1	1	1	DAPI	Rab11	37.687
siRNA DYNC1H1	siRNA DHC AP1-488_Rab11-555_TGN46-647 1.lsm	6	1	1	1	1	1	DAPI	Rab11	13.635
siRNA DYNC1H1	siRNA DHC AP1-488_Rab11-555_TGN46-647 1.lsm	7	1	1	1	1	1	DAPI	Rab11	11.949
siRNA DYNC1H1	siRNA DHC AP1-488_Rab11-555_TGN46-647 1.lsm	8	1	1	1	1	1	DAPI	Rab11	17.706
siRNA DYNC1H1	siRNA DHC AP1-488_Rab11-555_TGN46-647 1.lsm	9	1	1	1	1	1	DAPI	Rab11	10.88
siRNA DYNC1H1	siRNA DHC AP1-488_Rab11-555_TGN46-647 1.lsm	10	1	1	1	1	1	DAPI	Rab11	11.895
siRNA DYNC1H1	siRNA DHC AP1-488_Rab11-555_TGN46-647 1.lsm	11	1	1	1	1	1	DAPI	Rab11	11.202
siRNA DYNC1H1	siRNA DHC AP1-488_Rab11-555_TGN46-647 1.lsm	12	1	1	1	1	1	DAPI	Rab11	10.733
siRNA DYNC1H1	siRNA DHC AP1-488_Rab11-555_TGN46-647 1.lsm	13	1	1	1	1	1	DAPI	Rab11	12.344
siRNA DYNC1H1	siRNA DHC AP1-488_Rab11-555_TGN46-647 10.lsm	14	1	1	1	1	1	DAPI	Rab11	3.978
siRNA DYNC1H1	siRNA DHC AP1-488_Rab11-555_TGN46-647 10.lsm	15	1	1	1	1	1	DAPI	Rab11	18.028
siRNA DYNC1H1	siRNA DHC AP1-488_Rab11-555_TGN46-647 10.lsm	16	1	1	1	1	1	DAPI	Rab11	16.358
siRNA DYNC1H1	siRNA DHC AP1-488_Rab11-555_TGN46-647 10.lsm	17	1	1	1	1	1	DAPI	Rab11	14.252
siRNA DYNC1H1	siRNA DHC AP1-488_Rab11-555_TGN46-647 10.lsm	18	1	1	1	1	1	DAPI	Rab11	14.818
siRNA DYNC1H1	siRNA DHC AP1-488_Rab11-555_TGN46-647 10.lsm	19	1	1	1	1	1	DAPI	Rab11	18.469
siRNA DYNC1H1	siRNA DHC AP1-488_Rab11-555_TGN46-647 10.lsm	20	1	1	1	1	1	DAPI	Rab11	16.443
siRNA DYNC1H1	siRNA DHC AP1-488_Rab11-555_TGN46-647 10.lsm	21	1	1	1	1	1	DAPI	Rab11	15.443
siRNA DYNC1H1	siRNA DHC AP1-488_Rab11-555_TGN46-647 10.lsm	22	1	1	1	1	1	DAPI	Rab11	21.112
siRNA DYNC1H1	siRNA DHC AP1-488_Rab11-555_TGN46-647 10.lsm	23	1	1	1	1	1	DAPI	Rab11	18.763
siRNA DYNC1H1	siRNA DHC AP1-488_Rab11-555_TGN46-647 10.lsm	24	1	1	1	1	1	DAPI	Rab11	10.505
siRNA DYNC1H1	siRNA DHC AP1-488_Rab11-555_TGN46-647 11.lsm	25	1	1	1	1	1	DAPI	Rab11	9.813
siRNA DYNC1H1	siRNA DHC AP1-488_Rab11-555_TGN46-647 11.lsm	26	1	1	1	1	1	DAPI	Rab11	9.799
siRNA DYNC1H1	siRNA DHC AP1-488_Rab11-555_TGN46-647 11.lsm	27	1	1	1	1	1	DAPI	Rab11	8.578
siRNA DYNC1H1	siRNA DHC AP1-488_Rab11-555_TGN46-647 11.lsm	28	1	1	1	1	1	DAPI	Rab11	7.603
siRNA DYNC1H1	siRNA DHC AP1-488_Rab11-555_TGN46-647 11.lsm	29	1	1	1	1	1	DAPI	Rab11	13.01
siRNA DYNC1H1	siRNA DHC AP1-488_Rab11-555_TGN46-647 11.lsm	30	1	1	1	1	1	DAPI	Rab11	12.347
siRNA DYNC1H1	siRNA DHC AP1-488_Rab11-555_TGN46-647 11.lsm	31	1	1	1	1	1	DAPI	Rab11	11.111
siRNA DYNC1H1	siRNA DHC AP1-488_Rab11-555_TGN46-647 11.lsm	32	1	1	1	1	1	DAPI	Rab11	12.179
siRNA DYNC1H1	siRNA DHC AP1-488_Rab11-555_TGN46-647 11.lsm	33	1	1	1	1	1	DAPI	Rab11	9.729
siRNA DYNC1H1	siRNA DHC AP1-488_Rab11-555_TGN46-647 11.lsm	34	1	1	1	1	1	DAPI	Rab11	10.068
siRNA DYNC1H1	siRNA DHC AP1-488_Rab11-555_TGN46-647 11.lsm	35	1	1	1	1	1	DAPI	Rab11	11.855
siRNA DYNC1H1	siRNA DHC AP1-488_Rab11-555_TGN46-647 11.lsm	36	1	1	1	1	1	DAPI	Rab11	10.301
siRNA DYNC1H1	siRNA DHC AP1-488_Rab11-555_TGN46-647 11.lsm	37	1	1	1	1	1	DAPI	Rab11	16.408
siRNA DYNC1H1	siRNA DHC AP1-488_Rab11-555_TGN46-647 11.lsm	38	1	1	1	1	1	DAPI	Rab11	11.1
siRNA DYNC1H1	siRNA DHC AP1-488_Rab11-555_TGN46-647 11.lsm	39	1	1	1	1	1	DAPI	Rab11	14.759
siRNA DYNC1H1	siRNA DHC AP1-488_Rab11-555_TGN46-647 11.lsm	40	1	1	1	1	1	DAPI	Rab11	10.976
siRNA DYNC1H1	siRNA DHC AP1-488_Rab11-555_TGN46-647 12.lsm	41	1	1	1	1	1	DAPI	Rab11	14.447
siRNA DYNC1H1	siRNA DHC AP1-488_Rab11-555_TGN46-647 12.lsm	42	1	1	1	1	1	DAPI	Rab11	24.131
siRNA DYNC1H1	siRNA DHC AP1-488_Rab11-555_TGN46-647 12.lsm	43	1	1	1	1	1	DAPI	Rab11	7.675
siRNA DYNC1H1	siRNA DHC AP1-488_Rab11-555_TGN46-647 12.lsm	44	1	1	1	1	1	DAPI	Rab11	21.669
siRNA DYNC1H1	siRNA DHC AP1-488_Rab11-555_TGN46-647 12.lsm	45	1	1	1	1	1	DAPI	Rab11	11.369
siRNA DYNC1H1	siRNA DHC AP1-488_Rab11-555_TGN46-647 12.lsm	46	1	1	1	1	1	DAPI	Rab11	15.84
siRNA DYNC1H1	siRNA DHC AP1-488_Rab11-555_TGN46-647 12.lsm	47	1	1	1	1	1	DAPI	Rab11	8.234
siRNA DYNC1H1	siRNA DHC AP1-488_Rab11-555_TGN46-647 12.lsm	48	1	1	1	1	1	DAPI	Rab11	13.093
siRNA DYNC1H1	siRNA DHC AP1-488_Rab11-555_TGN46-647 12.lsm	49	1	1	1	1	1	DAPI	Rab11	12.443
siRNA DYNC1H1	siRNA DHC AP1-488_Rab11-555_TGN46-647 12.lsm	50	1	1	1	1	1	DAPI	Rab11	13.557
siRNA DYNC1H1	siRNA DHC AP1-488_Rab11-555_TGN46-647 12.lsm	51	1	1	1	1	1	DAPI	Rab11	13.818
siRNA DYNC1H1	siRNA DHC AP1-488_Rab11-555_TGN46-647 12.lsm	52	1	1	1	1	1	DAPI	Rab11	9.135
siRNA DYNC1H1	siRNA DHC AP1-488_Rab11-555_TGN46-647 12.lsm	53	1	1	1	1	1	DAPI	Rab11	12.693
siRNA DYNC1H1	siRNA DHC AP1-488_Rab11-555_TGN46-647 12.lsm	54	1	1	1	1	1	DAPI	Rab11	21.149
siRNA DYNC1H1	siRNA DHC AP1-488_Rab11-555_TGN46-647 12.lsm	55	1	1	1	1	1	DAPI	Rab11	10.377
siRNA DYNC1H1	siRNA DHC AP1-488_Rab11-555_TGN46-647 12.lsm	56	1	1	1	1	1	DAPI	Rab11	15.819
siRNA DYNC1H1	siRNA DHC AP1-488_Rab11-555_TGN46-647 12.lsm	57	1	1	1	1	1	DAPI	Rab11	16.365
siRNA DYNC1H1	siRNA DHC AP1-488_Rab11-555_TGN46-647 12.lsm	58	1	1	1	1	1	DAPI	Rab11	4.875
siRNA DYNC1H1	siRNA DHC AP1-488_Rab11-555_TGN46-647 12.lsm	59	1	1	1	1	1	DAPI	Rab11	8.029
siRNA DYNC1H1	siRNA DHC AP1-488_Rab11-555_TGN46-647 12.lsm	60	1	1	1	1	1	DAPI	Rab11	3.08
siRNA DYNC1H1	siRNA DHC AP1-488_Rab11-555_TGN46-647 2.lsm	61	1	1	1	1	1	DAPI	Rab11	18.808
siRNA DYNC1H1	siRNA DHC AP1-488_Rab11-555_TGN46-647 2.lsm	62	1	1	1	1	1	DAPI	Rab11	30.678
siRNA DYNC1H1	siRNA DHC AP1-488_Rab11-555_TGN46-647 2.lsm	63	1	1	1	1	1	DAPI	Rab11	13.541
siRNA DYNC1H1	siRNA DHC AP1-488_Rab11-555_TGN46-647 2.lsm	64	1	1	1	1	1	DAPI	Rab11	14.955
siRNA DYNC1H1	siRNA DHC AP1-488_Rab11-555_TGN46-647 2.lsm	65	1	1	1	1	1	DAPI	Rab11	11.77
siRNA DYNC1H1	siRNA DHC AP1-488_Rab11-555_TGN46-647 2.lsm	66	1	1	1	1	1	DAPI	Rab11	10.174
siRNA DYNC1H1	siRNA DHC AP1-488_Rab11-555_TGN46-647 2.lsm	67	1	1	1	1	1	DAPI	Rab11	13.744
siRNA DYNC1H1	siRNA DHC AP1-488_Rab11-555_TGN46-647 2.lsm	68	1	1	1	1	1	DAPI	Rab11	14.413
siRNA DYNC1H1	siRNA DHC AP1-488_Rab11-555_TGN46-647 2.lsm	69	1	1	1	1	1	DAPI	Rab11	15.633
siRNA DYNC1H1	siRNA DHC AP1-488_Rab11-555_TGN46-647 2.lsm	70	1	1	1	1	1	DAPI	Rab11	18.674
siRNA DYNC1H1	siRNA DHC AP1-488_Rab11-555_TGN46-647 2.lsm	71	1	1	1	1	1	DAPI	Rab11	16.576
siRNA DYNC1H1	siRNA DHC AP1-488_Rab11-555_TGN46-647 2.lsm	72	1	1	1	1	1	DAPI	Rab11	12.642
siRNA DYNC1H1	siRNA DHC AP1-488_Rab11-555_TGN46-647 2.lsm	73	1	1	1	1	1	DAPI	Rab11	15.702
siRNA DYNC1H1	siRNA DHC AP1-488_Rab11-555_TGN46-647 3.lsm	74	1	1	1	1	1	DAPI	Rab11	8.78
siRNA DYNC1H1	siRNA DHC AP1-488_Rab11-555_TGN46-647 3.lsm	75	1	1	1	1	1	DAPI	Rab11	14.717
siRNA DYNC1H1	siRNA DHC AP1-488_Rab11-555_TGN46-647 3.lsm	76	1	1	1	1	1	DAPI	Rab11	8.816
siRNA DYNC1H1	siRNA DHC AP1-488_Rab11-555_TGN46-647 3.lsm	77	1	1	1	1	1	DAPI	Rab11	8.992
siRNA DYNC1H1	siRNA DHC AP1-488_Rab11-555_TGN46-647 3.lsm	78	1	1	1	1	1	DAPI	Rab11	12.254
siRNA DYNC1H1	siRNA DHC AP1-488_Rab11-555_TGN46-647 3.lsm	79	1	1	1	1	1	DAPI	Rab11	9.921
siRNA DYNC1H1	siRNA DHC AP1-488_Rab11-555_TGN46-647 3.lsm	80	1	1	1	1	1	DAPI	Rab11	13.094
siRNA DYNC1H1	siRNA DHC AP1-488_Rab11-555_TGN46-647 3.lsm	81	1	1	1	1	1	DAPI	Rab11	10.852
siRNA DYNC1H1	siRNA DHC AP1-488_Rab11-555_TGN46-647 3.lsm	82	1	1	1	1	1	DAPI	Rab11	20.854
siRNA DYNC1H1	siRNA DHC AP1-488_Rab11-555_TGN46-647 3.lsm	83	1	1	1	1	1	DAPI	Rab11	12.791
siRNA DYNC1H1	siRNA DHC AP1-488_Rab11-555_TGN46-647 3.lsm	84	1	1	1	1	1	DAPI	Rab11	12.482
siRNA DYNC1H1	siRNA DHC AP1-488_Rab11-555_TGN46-647 3.lsm	85	1	1	1	1	1	DAPI	Rab11	20.309
siRNA DYNC1H1	siRNA DHC AP1-488_Rab11-555_TGN46-647 3.lsm	86	1	1	1	1	1	DAPI	Rab11	13.366
siRNA DYNC1H1	siRNA DHC AP1-488_Rab11-555_TGN46-647 3.lsm	87	1	1	1	1	1	DAPI	Rab11	15.036
siRNA DYNC1H1	siRNA DHC AP1-488_Rab11-555_TGN46-647 3.lsm	88	1	1	1	1	1	DAPI	Rab11	9.89
siRNA DYNC1H1	siRNA DHC AP1-488_Rab11-555_TGN46-647 3.lsm	89	1	1	1	1	1	DAPI	Rab11	6.623
siRNA DYNC1H1	siRNA DHC AP1-488_Rab11-555_TGN46-647 3.lsm	90	1	1	1	1	1	DAPI	Rab11	6.965
siRNA DYNC1H1	siRNA DHC AP1-488_Rab11-555_TGN46-647 3.lsm	91	1	1	1	1	1	DAPI	Rab11	10.468
siRNA DYNC1H1	siRNA DHC AP1-488_Rab11-555_TGN46-647 4.lsm	92	1	1	1	1	1	DAPI	Rab11	8.734
siRNA DYNC1H1	siRNA DHC AP1-488_Rab11-555_TGN46-647 4.lsm	93	1	1	1	1	1	DAPI	Rab11	11.487
siRNA DYNC1H1	siRNA DHC AP1-488_Rab11-555_TGN46-647 4.lsm	94	1	1	1	1	1	DAPI	Rab11	17.618
siRNA DYNC1H1	siRNA DHC AP1-488_Rab11-555_TGN46-647 4.lsm	95	1	1	1	1	1	DAPI	Rab11	17.167
siRNA DYNC1H1	siRNA DHC AP1-488_Rab11-555_TGN46-647 4.lsm	96	1	1	1	1	1	DAPI	Rab11	12.521
siRNA DYNC1H1	siRNA DHC AP1-488_Rab11-555_TGN46-647 4.lsm	97	1	1	1	1	1	DAPI	Rab11	17.612
siRNA DYNC1H1	siRNA DHC AP1-488_Rab11-555_TGN46-647 4.lsm	98	1	1	1	1	1	DAPI	Rab11	15.944
siRNA DYNC1H1	siRNA DHC AP1-488_Rab11-555_TGN46-647 4.lsm	99	1	1	1	1	1	DAPI	Rab11	12.547
siRNA DYNC1H1	siRNA DHC AP1-488_Rab11-555_TGN46-647 4.lsm	100	1	1	1	1	1	DAPI	Rab11	14.316
siRNA DYNC1H1	siRNA DHC AP1-488_Rab11-555_TGN46-647 4.lsm	101	1	1	1	1	1	DAPI	Rab11	11.063
siRNA DYNC1H1	siRNA DHC AP1-488_Rab11-555_TGN46-647 4.lsm	102	1	1	1	1	1	DAPI	Rab11	12.796
siRNA DYNC1H1	siRNA DHC AP1-488_Rab11-555_TGN46-647 4.lsm	103	1	1	1	1	1	DAPI	Rab11	13.876
siRNA DYNC1H1	siRNA DHC AP1-488_Rab11-555_TGN46-647 4.lsm	104	1	1	1	1	1	DAPI	Rab11	12.389
siRNA DYNC1H1	siRNA DHC AP1-488_Rab11-555_TGN46-647 4.lsm	105	1	1	1	1	1	DAPI	Rab11	19.459
siRNA DYNC1H1	siRNA DHC AP1-488_Rab11-555_TGN46-647 4.lsm	106	1	1	1	1	1	DAPI	Rab11	10.545
siRNA DYNC1H1	siRNA DHC AP1-488_Rab11-555_TGN46-647 4.lsm	107	1	1	1	1	1	DAPI	Rab11	7.984
siRNA DYNC1H1	siRNA DHC AP1-488_Rab11-555_TGN46-647 4.lsm	108	1	1	1	1	1	DAPI	Rab11	8.899
siRNA DYNC1H1	siRNA DHC AP1-488_Rab11-555_TGN46-647 4.lsm	109	1	1	1	1	1	DAPI	Rab11	9.249
siRNA DYNC1H1	siRNA DHC AP1-488_Rab11-555_TGN46-647 4.lsm	110	1	1	1	1	1	DAPI	Rab11	12.757
siRNA DYNC1H1	siRNA DHC AP1-488_Rab11-555_TGN46-647 4.lsm	111	1	1	1	1	1	DAPI	Rab11	8.9
siRNA DYNC1H1	siRNA DHC AP1-488_Rab11-555_TGN46-647 5.lsm	112	1	1	1	1	1	DAPI	Rab11	12.086
siRNA DYNC1H1	siRNA DHC AP1-488_Rab11-555_TGN46-647 5.lsm	113	1	1	1	1	1	DAPI	Rab11	10.804
siRNA DYNC1H1	siRNA DHC AP1-488_Rab11-555_TGN46-647 5.lsm	114	1	1	1	1	1	DAPI	Rab11	18.062
siRNA DYNC1H1	siRNA DHC AP1-488_Rab11-555_TGN46-647 5.lsm	115	1	1	1	1	1	DAPI	Rab11	17.943
siRNA DYNC1H1	siRNA DHC AP1-488_Rab11-555_TGN46-647 5.lsm	116	1	1	1	1	1	DAPI	Rab11	15.952
siRNA DYNC1H1	siRNA DHC AP1-488_Rab11-555_TGN46-647 5.lsm	117	1	1	1	1	1	DAPI	Rab11	10.096
siRNA DYNC1H1	siRNA DHC AP1-488_Rab11-555_TGN46-647 5.lsm	118	1	1	1	1	1	DAPI	Rab11	9.807
siRNA DYNC1H1	siRNA DHC AP1-488_Rab11-555_TGN46-647 5.lsm	119	1	1	1	1	1	DAPI	Rab11	12.377
siRNA DYNC1H1	siRNA DHC AP1-488_Rab11-555_TGN46-647 5.lsm	120	1	1	1	1	1	DAPI	Rab11	12.263
siRNA DYNC1H1	siRNA DHC AP1-488_Rab11-555_TGN46-647 5.lsm	121	1	1	1	1	1	DAPI	Rab11	13.351
siRNA DYNC1H1	siRNA DHC AP1-488_Rab11-555_TGN46-647 5.lsm	122	1	1	1	1	1	DAPI	Rab11	15.003
siRNA DYNC1H1	siRNA DHC AP1-488_Rab11-555_TGN46-647 5.lsm	123	1	1	1	1	1	DAPI	Rab11	13.329
siRNA DYNC1H1	siRNA DHC AP1-488_Rab11-555_TGN46-647 5.lsm	124	1	1	1	1	1	DAPI	Rab11	18.866
siRNA DYNC1H1	siRNA DHC AP1-488_Rab11-555_TGN46-647 6.lsm	125	1	1	1	1	1	DAPI	Rab11	20.303
siRNA DYNC1H1	siRNA DHC AP1-488_Rab11-555_TGN46-647 6.lsm	126	1	1	1	1	1	DAPI	Rab11	9.895
siRNA DYNC1H1	siRNA DHC AP1-488_Rab11-555_TGN46-647 6.lsm	127	1	1	1	1	1	DAPI	Rab11	4.934
siRNA DYNC1H1	siRNA DHC AP1-488_Rab11-555_TGN46-647 6.lsm	128	1	1	1	1	1	DAPI	Rab11	16.585
siRNA DYNC1H1	siRNA DHC AP1-488_Rab11-555_TGN46-647 6.lsm	129	1	1	1	1	1	DAPI	Rab11	20.253
siRNA DYNC1H1	siRNA DHC AP1-488_Rab11-555_TGN46-647 6.lsm	130	1	1	1	1	1	DAPI	Rab11	12.122
siRNA DYNC1H1	siRNA DHC AP1-488_Rab11-555_TGN46-647 6.lsm	131	1	1	1	1	1	DAPI	Rab11	11.609
siRNA DYNC1H1	siRNA DHC AP1-488_Rab11-555_TGN46-647 6.lsm	132	1	1	1	1	1	DAPI	Rab11	11.278
siRNA DYNC1H1	siRNA DHC AP1-488_Rab11-555_TGN46-647 6.lsm	133	1	1	1	1	1	DAPI	Rab11	14.633
siRNA DYNC1H1	siRNA DHC AP1-488_Rab11-555_TGN46-647 6.lsm	134	1	1	1	1	1	DAPI	Rab11	11.507
siRNA DYNC1H1	siRNA DHC AP1-488_Rab11-555_TGN46-647 6.lsm	135	1	1	1	1	1	DAPI	Rab11	10.465
siRNA DYNC1H1	siRNA DHC AP1-488_Rab11-555_TGN46-647 6.lsm	136	1	1	1	1	1	DAPI	Rab11	10.812
siRNA DYNC1H1	siRNA DHC AP1-488_Rab11-555_TGN46-647 6.lsm	137	1	1	1	1	1	DAPI	Rab11	10.2
siRNA DYNC1H1	siRNA DHC AP1-488_Rab11-555_TGN46-647 6.lsm	138	1	1	1	1	1	DAPI	Rab11	6.474
siRNA DYNC1H1	siRNA DHC AP1-488_Rab11-555_TGN46-647 6.lsm	139	1	1	1	1	1	DAPI	Rab11	8.521
siRNA DYNC1H1	siRNA DHC AP1-488_Rab11-555_TGN46-647 6.lsm	140	1	1	1	1	1	DAPI	Rab11	12.145
siRNA DYNC1H1	siRNA DHC AP1-488_Rab11-555_TGN46-647 6.lsm	141	1	1	1	1	1	DAPI	Rab11	6.517
siRNA DYNC1H1	siRNA DHC AP1-488_Rab11-555_TGN46-647 7.lsm	142	1	1	1	1	1	DAPI	Rab11	3.551
siRNA DYNC1H1	siRNA DHC AP1-488_Rab11-555_TGN46-647 7.lsm	143	1	1	1	1	1	DAPI	Rab11	11.631
siRNA DYNC1H1	siRNA DHC AP1-488_Rab11-555_TGN46-647 7.lsm	144	1	1	1	1	1	DAPI	Rab11	16.293
siRNA DYNC1H1	siRNA DHC AP1-488_Rab11-555_TGN46-647 7.lsm	145	1	1	1	1	1	DAPI	Rab11	18.591
siRNA DYNC1H1	siRNA DHC AP1-488_Rab11-555_TGN46-647 7.lsm	146	1	1	1	1	1	DAPI	Rab11	18.557
siRNA DYNC1H1	siRNA DHC AP1-488_Rab11-555_TGN46-647 7.lsm	147	1	1	1	1	1	DAPI	Rab11	7.49
siRNA DYNC1H1	siRNA DHC AP1-488_Rab11-555_TGN46-647 7.lsm	148	1	1	1	1	1	DAPI	Rab11	12.69
siRNA DYNC1H1	siRNA DHC AP1-488_Rab11-555_TGN46-647 7.lsm	149	1	1	1	1	1	DAPI	Rab11	11.579
siRNA DYNC1H1	siRNA DHC AP1-488_Rab11-555_TGN46-647 7.lsm	150	1	1	1	1	1	DAPI	Rab11	10.472
siRNA DYNC1H1	siRNA DHC AP1-488_Rab11-555_TGN46-647 7.lsm	151	1	1	1	1	1	DAPI	Rab11	11.571
siRNA DYNC1H1	siRNA DHC AP1-488_Rab11-555_TGN46-647 7.lsm	152	1	1	1	1	1	DAPI	Rab11	17.236
siRNA DYNC1H1	siRNA DHC AP1-488_Rab11-555_TGN46-647 7.lsm	153	1	1	1	1	1	DAPI	Rab11	13.676
siRNA DYNC1H1	siRNA DHC AP1-488_Rab11-555_TGN46-647 7.lsm	154	1	1	1	1	1	DAPI	Rab11	17.608
siRNA DYNC1H1	siRNA DHC AP1-488_Rab11-555_TGN46-647 7.lsm	155	1	1	1	1	1	DAPI	Rab11	17.659
siRNA DYNC1H1	siRNA DHC AP1-488_Rab11-555_TGN46-647 7.lsm	156	1	1	1	1	1	DAPI	Rab11	8.731
siRNA DYNC1H1	siRNA DHC AP1-488_Rab11-555_TGN46-647 7.lsm	157	1	1	1	1	1	DAPI	Rab11	12.213
siRNA DYNC1H1	siRNA DHC AP1-488_Rab11-555_TGN46-647 7.lsm	158	1	1	1	1	1	DAPI	Rab11	18.355
siRNA DYNC1H1	siRNA DHC AP1-488_Rab11-555_TGN46-647 8.lsm	159	1	1	1	1	1	DAPI	Rab11	13.188
siRNA DYNC1H1	siRNA DHC AP1-488_Rab11-555_TGN46-647 8.lsm	160	1	1	1	1	1	DAPI	Rab11	17.05
siRNA DYNC1H1	siRNA DHC AP1-488_Rab11-555_TGN46-647 8.lsm	161	1	1	1	1	1	DAPI	Rab11	8.051
siRNA DYNC1H1	siRNA DHC AP1-488_Rab11-555_TGN46-647 8.lsm	162	1	1	1	1	1	DAPI	Rab11	9.292
siRNA DYNC1H1	siRNA DHC AP1-488_Rab11-555_TGN46-647 8.lsm	163	1	1	1	1	1	DAPI	Rab11	10.467
siRNA DYNC1H1	siRNA DHC AP1-488_Rab11-555_TGN46-647 8.lsm	164	1	1	1	1	1	DAPI	Rab11	8.512
siRNA DYNC1H1	siRNA DHC AP1-488_Rab11-555_TGN46-647 8.lsm	165	1	1	1	1	1	DAPI	Rab11	10.586
siRNA DYNC1H1	siRNA DHC AP1-488_Rab11-555_TGN46-647 8.lsm	166	1	1	1	1	1	DAPI	Rab11	11.955
siRNA DYNC1H1	siRNA DHC AP1-488_Rab11-555_TGN46-647 8.lsm	167	1	1	1	1	1	DAPI	Rab11	12.478
siRNA DYNC1H1	siRNA DHC AP1-488_Rab11-555_TGN46-647 8.lsm	168	1	1	1	1	1	DAPI	Rab11	3.245
siRNA DYNC1H1	siRNA DHC AP1-488_Rab11-555_TGN46-647 8.lsm	169	1	1	1	1	1	DAPI	Rab11	7.972
siRNA DYNC1H1	siRNA DHC AP1-488_Rab11-555_TGN46-647 8.lsm	170	1	1	1	1	1	DAPI	Rab11	5.676
siRNA DYNC1H1	siRNA DHC AP1-488_Rab11-555_TGN46-647 8.lsm	171	1	1	1	1	1	DAPI	Rab11	9.291
siRNA DYNC1H1	siRNA DHC AP1-488_Rab11-555_TGN46-647 8.lsm	172	1	1	1	1	1	DAPI	Rab11	9.435
siRNA DYNC1H1	siRNA DHC AP1-488_Rab11-555_TGN46-647 8.lsm	173	1	1	1	1	1	DAPI	Rab11	15.53
siRNA DYNC1H1	siRNA DHC AP1-488_Rab11-555_TGN46-647 8.lsm	174	1	1	1	1	1	DAPI	Rab11	17.42
siRNA DYNC1H1	siRNA DHC AP1-488_Rab11-555_TGN46-647 8.lsm	175	1	1	1	1	1	DAPI	Rab11	9.224
siRNA DYNC1H1	siRNA DHC AP1-488_Rab11-555_TGN46-647 8.lsm	176	1	1	1	1	1	DAPI	Rab11	8.145
siRNA DYNC1H1	siRNA DHC AP1-488_Rab11-555_TGN46-647 8.lsm	177	1	1	1	1	1	DAPI	Rab11	10.434
siRNA DYNC1H1	siRNA DHC AP1-488_Rab11-555_TGN46-647 8.lsm	178	1	1	1	1	1	DAPI	Rab11	9.457
siRNA DYNC1H1	siRNA DHC AP1-488_Rab11-555_TGN46-647 8.lsm	179	1	1	1	1	1	DAPI	Rab11	22.411
siRNA DYNC1H1	siRNA DHC AP1-488_Rab11-555_TGN46-647 9.lsm	180	1	1	1	1	1	DAPI	Rab11	19.617
siRNA DYNC1H1	siRNA DHC AP1-488_Rab11-555_TGN46-647 9.lsm	181	1	1	1	1	1	DAPI	Rab11	16.546
siRNA DYNC1H1	siRNA DHC AP1-488_Rab11-555_TGN46-647 9.lsm	182	1	1	1	1	1	DAPI	Rab11	12.076
siRNA DYNC1H1	siRNA DHC AP1-488_Rab11-555_TGN46-647 9.lsm	183	1	1	1	1	1	DAPI	Rab11	11.668
siRNA DYNC1H1	siRNA DHC AP1-488_Rab11-555_TGN46-647 9.lsm	184	1	1	1	1	1	DAPI	Rab11	10.223
siRNA DYNC1H1	siRNA DHC AP1-488_Rab11-555_TGN46-647 9.lsm	185	1	1	1	1	1	DAPI	Rab11	18.76
siRNA DYNC1H1	siRNA DHC AP1-488_Rab11-555_TGN46-647 9.lsm	186	1	1	1	1	1	DAPI	Rab11	9.262
siRNA DYNC1H1	siRNA DHC AP1-488_Rab11-555_TGN46-647 9.lsm	187	1	1	1	1	1	DAPI	Rab11	27.693
siRNA DYNC1H1	siRNA DHC AP1-488_Rab11-555_TGN46-647 9.lsm	188	1	1	1	1	1	DAPI	Rab11	9.551
siRNA DYNC1H1	siRNA DHC AP1-488_Rab11-555_TGN46-647 9.lsm	189	1	1	1	1	1	DAPI	Rab11	12.176
siRNA DYNC1H1	siRNA DHC AP1-488_Rab11-555_TGN46-647 9.lsm	190	1	1	1	1	1	DAPI	Rab11	10.803
siRNA DYNC1H1	siRNA DHC AP1-488_Rab11-555_TGN46-647 special.lsm	191	1	1	1	1	1	DAPI	Rab11	10.179
siRNA DYNC1H1	siRNA DHC AP1-488_Rab11-555_TGN46-647 special.lsm	192	1	1	1	1	1	DAPI	Rab11	17.457
siRNA DYNC1H1	siRNA DHC AP1-488_Rab11-555_TGN46-647 special.lsm	193	1	1	1	1	1	DAPI	Rab11	25.213
siRNA DYNC1H1	siRNA DHC AP1-488_Rab11-555_TGN46-647 special.lsm	194	1	1	1	1	1	DAPI	Rab11	10.946
siRNA DYNC1H1	siRNA DHC AP1-488_Rab11-555_TGN46-647 special.lsm	195	1	1	1	1	1	DAPI	Rab11	13.838
siRNA DYNC1H1	siRNA DHC AP1-488_Rab11-555_TGN46-647 special.lsm	196	1	1	1	1	1	DAPI	Rab11	19.52
siRNA DYNC1H1	siRNA DHC AP1-488_Rab11-555_TGN46-647 special.lsm	197	1	1	1	1	1	DAPI	Rab11	19.585
