# Supplementary material for: HEATR5B associates with dynein‐dynactin and promotes motility of AP1‐bound endosomal membranes
Source: EMBO J. 2023 Oct 24;42(23):e114473. doi: 10.15252/embj.2023114473 (PMC10690479; doi:10.15252/embj.2023114473)
Supplement: Supplementary file 21 — Source Data for Figure 3 [file EMBJ-42-e114473-s024.zip › Figure_3/3H/Quantification_of_spread_of_TGN46_after_silencing_DYNC1H1.xlsx]

## Sheet: siRNA Control
Fig.3H	Graph in the middle
Quantification of TGN46 spread was performed using a custom ImageJ script available at: https://github.com/jboulanger/imagejmacro/tree/main/Cell_Organization
Condition	Image	Cell	ROI Specificity	Object Specificity	Zoom	Remove Border	Mask Background	ROI channel	Object channel	Object Spread (mm)		Median (Object spread)
Control	siRNA ctrol AP1-488_Rab11-555_TGN46-647 1.lsm	1	1	1	1	1	1	DAPI	TGN46	3.788		6.732
Control	siRNA ctrol AP1-488_Rab11-555_TGN46-647 1.lsm	2	1	1	1	1	1	DAPI	TGN46	13.19
Control	siRNA ctrol AP1-488_Rab11-555_TGN46-647 1.lsm	3	1	1	1	1	1	DAPI	TGN46	8.828
Control	siRNA ctrol AP1-488_Rab11-555_TGN46-647 1.lsm	4	1	1	1	1	1	DAPI	TGN46	6.583
Control	siRNA ctrol AP1-488_Rab11-555_TGN46-647 1.lsm	5	1	1	1	1	1	DAPI	TGN46	6.258
Control	siRNA ctrol AP1-488_Rab11-555_TGN46-647 1.lsm	6	1	1	1	1	1	DAPI	TGN46	0.78
Control	siRNA ctrol AP1-488_Rab11-555_TGN46-647 1.lsm	7	1	1	1	1	1	DAPI	TGN46	2.362
Control	siRNA ctrol AP1-488_Rab11-555_TGN46-647 1.lsm	8	1	1	1	1	1	DAPI	TGN46	6.318
Control	siRNA ctrol AP1-488_Rab11-555_TGN46-647 1.lsm	9	1	1	1	1	1	DAPI	TGN46	8.814
Control	siRNA ctrol AP1-488_Rab11-555_TGN46-647 1.lsm	10	1	1	1	1	1	DAPI	TGN46	3.624
Control	siRNA ctrol AP1-488_Rab11-555_TGN46-647 1.lsm	11	1	1	1	1	1	DAPI	TGN46	7.451
Control	siRNA ctrol AP1-488_Rab11-555_TGN46-647 1.lsm	12	1	1	1	1	1	DAPI	TGN46	4.973
Control	siRNA ctrol AP1-488_Rab11-555_TGN46-647 1.lsm	13	1	1	1	1	1	DAPI	TGN46	2.027
Control	siRNA ctrol AP1-488_Rab11-555_TGN46-647 1.lsm	14	1	1	1	1	1	DAPI	TGN46	24.931
Control	siRNA ctrol AP1-488_Rab11-555_TGN46-647 1.lsm	15	1	1	1	1	1	DAPI	TGN46	9.264
Control	siRNA ctrol AP1-488_Rab11-555_TGN46-647 1.lsm	16	1	1	1	1	1	DAPI	TGN46	9.759
Control	siRNA ctrol AP1-488_Rab11-555_TGN46-647 1.lsm	17	1	1	1	1	1	DAPI	TGN46	6.897
Control	siRNA ctrol AP1-488_Rab11-555_TGN46-647 1.lsm	18	1	1	1	1	1	DAPI	TGN46	16.56
Control	siRNA ctrol AP1-488_Rab11-555_TGN46-647 1.lsm	19	1	1	1	1	1	DAPI	TGN46	9.23
Control	siRNA ctrol AP1-488_Rab11-555_TGN46-647 1.lsm	20	1	1	1	1	1	DAPI	TGN46	4.033
Control	siRNA ctrol AP1-488_Rab11-555_TGN46-647 1.lsm	21	1	1	1	1	1	DAPI	TGN46	5.923
Control	siRNA ctrol AP1-488_Rab11-555_TGN46-647 1.lsm	22	1	1	1	1	1	DAPI	TGN46	3.994
Control	siRNA ctrol AP1-488_Rab11-555_TGN46-647 1.lsm	23	1	1	1	1	1	DAPI	TGN46	2.703
Control	siRNA ctrol AP1-488_Rab11-555_TGN46-647 10.lsm	24	1	1	1	1	1	DAPI	TGN46	10.235
Control	siRNA ctrol AP1-488_Rab11-555_TGN46-647 10.lsm	25	1	1	1	1	1	DAPI	TGN46	7.182
Control	siRNA ctrol AP1-488_Rab11-555_TGN46-647 10.lsm	26	1	1	1	1	1	DAPI	TGN46	10.973
Control	siRNA ctrol AP1-488_Rab11-555_TGN46-647 10.lsm	27	1	1	1	1	1	DAPI	TGN46	7.981
Control	siRNA ctrol AP1-488_Rab11-555_TGN46-647 10.lsm	28	1	1	1	1	1	DAPI	TGN46	5.543
Control	siRNA ctrol AP1-488_Rab11-555_TGN46-647 10.lsm	29	1	1	1	1	1	DAPI	TGN46	5.616
Control	siRNA ctrol AP1-488_Rab11-555_TGN46-647 10.lsm	30	1	1	1	1	1	DAPI	TGN46	7.182
Control	siRNA ctrol AP1-488_Rab11-555_TGN46-647 10.lsm	31	1	1	1	1	1	DAPI	TGN46	4.604
Control	siRNA ctrol AP1-488_Rab11-555_TGN46-647 10.lsm	32	1	1	1	1	1	DAPI	TGN46	5.22
Control	siRNA ctrol AP1-488_Rab11-555_TGN46-647 10.lsm	33	1	1	1	1	1	DAPI	TGN46	9.72
Control	siRNA ctrol AP1-488_Rab11-555_TGN46-647 10.lsm	34	1	1	1	1	1	DAPI	TGN46	4.441
Control	siRNA ctrol AP1-488_Rab11-555_TGN46-647 10.lsm	35	1	1	1	1	1	DAPI	TGN46	8.545
Control	siRNA ctrol AP1-488_Rab11-555_TGN46-647 10.lsm	36	1	1	1	1	1	DAPI	TGN46	5.253
Control	siRNA ctrol AP1-488_Rab11-555_TGN46-647 10.lsm	37	1	1	1	1	1	DAPI	TGN46	9.542
Control	siRNA ctrol AP1-488_Rab11-555_TGN46-647 10.lsm	38	1	1	1	1	1	DAPI	TGN46	6.061
Control	siRNA ctrol AP1-488_Rab11-555_TGN46-647 10.lsm	39	1	1	1	1	1	DAPI	TGN46	6.936
Control	siRNA ctrol AP1-488_Rab11-555_TGN46-647 10.lsm	40	1	1	1	1	1	DAPI	TGN46	8.965
Control	siRNA ctrol AP1-488_Rab11-555_TGN46-647 10.lsm	41	1	1	1	1	1	DAPI	TGN46	3.686
Control	siRNA ctrol AP1-488_Rab11-555_TGN46-647 10.lsm	42	1	1	1	1	1	DAPI	TGN46	12.248
Control	siRNA ctrol AP1-488_Rab11-555_TGN46-647 10.lsm	43	1	1	1	1	1	DAPI	TGN46	9.383
Control	siRNA ctrol AP1-488_Rab11-555_TGN46-647 11.lsm	44	1	1	1	1	1	DAPI	TGN46	10.705
Control	siRNA ctrol AP1-488_Rab11-555_TGN46-647 11.lsm	45	1	1	1	1	1	DAPI	TGN46	20.03
Control	siRNA ctrol AP1-488_Rab11-555_TGN46-647 11.lsm	46	1	1	1	1	1	DAPI	TGN46	12.087
Control	siRNA ctrol AP1-488_Rab11-555_TGN46-647 11.lsm	47	1	1	1	1	1	DAPI	TGN46	11.227
Control	siRNA ctrol AP1-488_Rab11-555_TGN46-647 11.lsm	48	1	1	1	1	1	DAPI	TGN46	7.927
Control	siRNA ctrol AP1-488_Rab11-555_TGN46-647 11.lsm	49	1	1	1	1	1	DAPI	TGN46	10.461
Control	siRNA ctrol AP1-488_Rab11-555_TGN46-647 11.lsm	50	1	1	1	1	1	DAPI	TGN46	6.478
Control	siRNA ctrol AP1-488_Rab11-555_TGN46-647 11.lsm	51	1	1	1	1	1	DAPI	TGN46	9.873
Control	siRNA ctrol AP1-488_Rab11-555_TGN46-647 11.lsm	52	1	1	1	1	1	DAPI	TGN46	10.359
Control	siRNA ctrol AP1-488_Rab11-555_TGN46-647 11.lsm	53	1	1	1	1	1	DAPI	TGN46	8.267
Control	siRNA ctrol AP1-488_Rab11-555_TGN46-647 11.lsm	54	1	1	1	1	1	DAPI	TGN46	10.504
Control	siRNA ctrol AP1-488_Rab11-555_TGN46-647 11.lsm	55	1	1	1	1	1	DAPI	TGN46	6
Control	siRNA ctrol AP1-488_Rab11-555_TGN46-647 11.lsm	56	1	1	1	1	1	DAPI	TGN46	5.175
Control	siRNA ctrol AP1-488_Rab11-555_TGN46-647 11.lsm	57	1	1	1	1	1	DAPI	TGN46	1.716
Control	siRNA ctrol AP1-488_Rab11-555_TGN46-647 11.lsm	58	1	1	1	1	1	DAPI	TGN46	2.446
Control	siRNA ctrol AP1-488_Rab11-555_TGN46-647 11.lsm	59	1	1	1	1	1	DAPI	TGN46	5.381
Control	siRNA ctrol AP1-488_Rab11-555_TGN46-647 11.lsm	60	1	1	1	1	1	DAPI	TGN46	6.661
Control	siRNA ctrol AP1-488_Rab11-555_TGN46-647 11.lsm	61	1	1	1	1	1	DAPI	TGN46	8.065
Control	siRNA ctrol AP1-488_Rab11-555_TGN46-647 11.lsm	62	1	1	1	1	1	DAPI	TGN46	7.012
Control	siRNA ctrol AP1-488_Rab11-555_TGN46-647 12.lsm	63	1	1	1	1	1	DAPI	TGN46	2.917
Control	siRNA ctrol AP1-488_Rab11-555_TGN46-647 12.lsm	64	1	1	1	1	1	DAPI	TGN46	6.55
Control	siRNA ctrol AP1-488_Rab11-555_TGN46-647 12.lsm	65	1	1	1	1	1	DAPI	TGN46	11.355
Control	siRNA ctrol AP1-488_Rab11-555_TGN46-647 12.lsm	66	1	1	1	1	1	DAPI	TGN46	7.87
Control	siRNA ctrol AP1-488_Rab11-555_TGN46-647 12.lsm	67	1	1	1	1	1	DAPI	TGN46	9.173
Control	siRNA ctrol AP1-488_Rab11-555_TGN46-647 12.lsm	68	1	1	1	1	1	DAPI	TGN46	5.481
Control	siRNA ctrol AP1-488_Rab11-555_TGN46-647 12.lsm	69	1	1	1	1	1	DAPI	TGN46	9.908
Control	siRNA ctrol AP1-488_Rab11-555_TGN46-647 12.lsm	70	1	1	1	1	1	DAPI	TGN46	4.538
Control	siRNA ctrol AP1-488_Rab11-555_TGN46-647 12.lsm	71	1	1	1	1	1	DAPI	TGN46	6.541
Control	siRNA ctrol AP1-488_Rab11-555_TGN46-647 12.lsm	72	1	1	1	1	1	DAPI	TGN46	5.322
Control	siRNA ctrol AP1-488_Rab11-555_TGN46-647 12.lsm	73	1	1	1	1	1	DAPI	TGN46	5.128
Control	siRNA ctrol AP1-488_Rab11-555_TGN46-647 12.lsm	74	1	1	1	1	1	DAPI	TGN46	4.662
Control	siRNA ctrol AP1-488_Rab11-555_TGN46-647 12.lsm	75	1	1	1	1	1	DAPI	TGN46	3.271
Control	siRNA ctrol AP1-488_Rab11-555_TGN46-647 12.lsm	76	1	1	1	1	1	DAPI	TGN46	8.541
Control	siRNA ctrol AP1-488_Rab11-555_TGN46-647 12.lsm	77	1	1	1	1	1	DAPI	TGN46	7.339
Control	siRNA ctrol AP1-488_Rab11-555_TGN46-647 12.lsm	78	1	1	1	1	1	DAPI	TGN46	5.907
Control	siRNA ctrol AP1-488_Rab11-555_TGN46-647 12.lsm	79	1	1	1	1	1	DAPI	TGN46	4.318
Control	siRNA ctrol AP1-488_Rab11-555_TGN46-647 12.lsm	80	1	1	1	1	1	DAPI	TGN46	7.407
Control	siRNA ctrol AP1-488_Rab11-555_TGN46-647 2.lsm	81	1	1	1	1	1	DAPI	TGN46	6.903
Control	siRNA ctrol AP1-488_Rab11-555_TGN46-647 2.lsm	82	1	1	1	1	1	DAPI	TGN46	5.801
Control	siRNA ctrol AP1-488_Rab11-555_TGN46-647 2.lsm	83	1	1	1	1	1	DAPI	TGN46	5.069
Control	siRNA ctrol AP1-488_Rab11-555_TGN46-647 2.lsm	84	1	1	1	1	1	DAPI	TGN46	9.95
Control	siRNA ctrol AP1-488_Rab11-555_TGN46-647 2.lsm	85	1	1	1	1	1	DAPI	TGN46	2.681
Control	siRNA ctrol AP1-488_Rab11-555_TGN46-647 2.lsm	86	1	1	1	1	1	DAPI	TGN46	5.21
Control	siRNA ctrol AP1-488_Rab11-555_TGN46-647 2.lsm	87	1	1	1	1	1	DAPI	TGN46	7.769
Control	siRNA ctrol AP1-488_Rab11-555_TGN46-647 2.lsm	88	1	1	1	1	1	DAPI	TGN46	7.002
Control	siRNA ctrol AP1-488_Rab11-555_TGN46-647 2.lsm	89	1	1	1	1	1	DAPI	TGN46	6.132
Control	siRNA ctrol AP1-488_Rab11-555_TGN46-647 2.lsm	90	1	1	1	1	1	DAPI	TGN46	7.414
Control	siRNA ctrol AP1-488_Rab11-555_TGN46-647 2.lsm	91	1	1	1	1	1	DAPI	TGN46	4.136
Control	siRNA ctrol AP1-488_Rab11-555_TGN46-647 2.lsm	92	1	1	1	1	1	DAPI	TGN46	5.623
Control	siRNA ctrol AP1-488_Rab11-555_TGN46-647 2.lsm	93	1	1	1	1	1	DAPI	TGN46	10.428
Control	siRNA ctrol AP1-488_Rab11-555_TGN46-647 2.lsm	94	1	1	1	1	1	DAPI	TGN46	12.069
Control	siRNA ctrol AP1-488_Rab11-555_TGN46-647 2.lsm	95	1	1	1	1	1	DAPI	TGN46	11.633
Control	siRNA ctrol AP1-488_Rab11-555_TGN46-647 3.lsm	96	1	1	1	1	1	DAPI	TGN46	7.571
Control	siRNA ctrol AP1-488_Rab11-555_TGN46-647 3.lsm	97	1	1	1	1	1	DAPI	TGN46	4.488
Control	siRNA ctrol AP1-488_Rab11-555_TGN46-647 3.lsm	98	1	1	1	1	1	DAPI	TGN46	6.942
Control	siRNA ctrol AP1-488_Rab11-555_TGN46-647 3.lsm	99	1	1	1	1	1	DAPI	TGN46	9.132
Control	siRNA ctrol AP1-488_Rab11-555_TGN46-647 3.lsm	100	1	1	1	1	1	DAPI	TGN46	7.575
Control	siRNA ctrol AP1-488_Rab11-555_TGN46-647 3.lsm	101	1	1	1	1	1	DAPI	TGN46	5.814
Control	siRNA ctrol AP1-488_Rab11-555_TGN46-647 3.lsm	102	1	1	1	1	1	DAPI	TGN46	12.943
Control	siRNA ctrol AP1-488_Rab11-555_TGN46-647 3.lsm	103	1	1	1	1	1	DAPI	TGN46	6.788
Control	siRNA ctrol AP1-488_Rab11-555_TGN46-647 3.lsm	104	1	1	1	1	1	DAPI	TGN46	7.101
Control	siRNA ctrol AP1-488_Rab11-555_TGN46-647 3.lsm	105	1	1	1	1	1	DAPI	TGN46	3.809
Control	siRNA ctrol AP1-488_Rab11-555_TGN46-647 3.lsm	106	1	1	1	1	1	DAPI	TGN46	9.519
Control	siRNA ctrol AP1-488_Rab11-555_TGN46-647 3.lsm	107	1	1	1	1	1	DAPI	TGN46	7.665
Control	siRNA ctrol AP1-488_Rab11-555_TGN46-647 3.lsm	108	1	1	1	1	1	DAPI	TGN46	5.433
Control	siRNA ctrol AP1-488_Rab11-555_TGN46-647 3.lsm	109	1	1	1	1	1	DAPI	TGN46	6.599
Control	siRNA ctrol AP1-488_Rab11-555_TGN46-647 3.lsm	110	1	1	1	1	1	DAPI	TGN46	5.774
Control	siRNA ctrol AP1-488_Rab11-555_TGN46-647 3.lsm	111	1	1	1	1	1	DAPI	TGN46	5.381
Control	siRNA ctrol AP1-488_Rab11-555_TGN46-647 3.lsm	112	1	1	1	1	1	DAPI	TGN46	4.271
Control	siRNA ctrol AP1-488_Rab11-555_TGN46-647 3.lsm	113	1	1	1	1	1	DAPI	TGN46	3.343
Control	siRNA ctrol AP1-488_Rab11-555_TGN46-647 4.lsm	114	1	1	1	1	1	DAPI	TGN46	5.334
Control	siRNA ctrol AP1-488_Rab11-555_TGN46-647 4.lsm	115	1	1	1	1	1	DAPI	TGN46	14.551
Control	siRNA ctrol AP1-488_Rab11-555_TGN46-647 4.lsm	116	1	1	1	1	1	DAPI	TGN46	7.086
Control	siRNA ctrol AP1-488_Rab11-555_TGN46-647 4.lsm	117	1	1	1	1	1	DAPI	TGN46	10.15
Control	siRNA ctrol AP1-488_Rab11-555_TGN46-647 4.lsm	118	1	1	1	1	1	DAPI	TGN46	18.441
Control	siRNA ctrol AP1-488_Rab11-555_TGN46-647 4.lsm	119	1	1	1	1	1	DAPI	TGN46	6.398
Control	siRNA ctrol AP1-488_Rab11-555_TGN46-647 4.lsm	120	1	1	1	1	1	DAPI	TGN46	4.354
Control	siRNA ctrol AP1-488_Rab11-555_TGN46-647 4.lsm	121	1	1	1	1	1	DAPI	TGN46	5.708
Control	siRNA ctrol AP1-488_Rab11-555_TGN46-647 4.lsm	122	1	1	1	1	1	DAPI	TGN46	10.015
Control	siRNA ctrol AP1-488_Rab11-555_TGN46-647 4.lsm	123	1	1	1	1	1	DAPI	TGN46	6.008
Control	siRNA ctrol AP1-488_Rab11-555_TGN46-647 4.lsm	124	1	1	1	1	1	DAPI	TGN46	5.307
Control	siRNA ctrol AP1-488_Rab11-555_TGN46-647 4.lsm	125	1	1	1	1	1	DAPI	TGN46	6.522
Control	siRNA ctrol AP1-488_Rab11-555_TGN46-647 4.lsm	126	1	1	1	1	1	DAPI	TGN46	6.944
Control	siRNA ctrol AP1-488_Rab11-555_TGN46-647 4.lsm	127	1	1	1	1	1	DAPI	TGN46	6.171
Control	siRNA ctrol AP1-488_Rab11-555_TGN46-647 4.lsm	128	1	1	1	1	1	DAPI	TGN46	7.748
Control	siRNA ctrol AP1-488_Rab11-555_TGN46-647 4.lsm	129	1	1	1	1	1	DAPI	TGN46	5.691
Control	siRNA ctrol AP1-488_Rab11-555_TGN46-647 5.lsm	130	1	1	1	1	1	DAPI	TGN46	4.371
Control	siRNA ctrol AP1-488_Rab11-555_TGN46-647 5.lsm	131	1	1	1	1	1	DAPI	TGN46	6.261
Control	siRNA ctrol AP1-488_Rab11-555_TGN46-647 5.lsm	132	1	1	1	1	1	DAPI	TGN46	15.421
Control	siRNA ctrol AP1-488_Rab11-555_TGN46-647 5.lsm	133	1	1	1	1	1	DAPI	TGN46	7.935
Control	siRNA ctrol AP1-488_Rab11-555_TGN46-647 5.lsm	134	1	1	1	1	1	DAPI	TGN46	9.345
Control	siRNA ctrol AP1-488_Rab11-555_TGN46-647 5.lsm	135	1	1	1	1	1	DAPI	TGN46	7.96
Control	siRNA ctrol AP1-488_Rab11-555_TGN46-647 5.lsm	136	1	1	1	1	1	DAPI	TGN46	5.342
Control	siRNA ctrol AP1-488_Rab11-555_TGN46-647 5.lsm	137	1	1	1	1	1	DAPI	TGN46	0.545
Control	siRNA ctrol AP1-488_Rab11-555_TGN46-647 5.lsm	138	1	1	1	1	1	DAPI	TGN46	2.769
Control	siRNA ctrol AP1-488_Rab11-555_TGN46-647 5.lsm	139	1	1	1	1	1	DAPI	TGN46	6.064
Control	siRNA ctrol AP1-488_Rab11-555_TGN46-647 5.lsm	140	1	1	1	1	1	DAPI	TGN46	7.51
Control	siRNA ctrol AP1-488_Rab11-555_TGN46-647 5.lsm	141	1	1	1	1	1	DAPI	TGN46	6.966
Control	siRNA ctrol AP1-488_Rab11-555_TGN46-647 5.lsm	142	1	1	1	1	1	DAPI	TGN46	5.185
Control	siRNA ctrol AP1-488_Rab11-555_TGN46-647 5.lsm	143	1	1	1	1	1	DAPI	TGN46	12.329
Control	siRNA ctrol AP1-488_Rab11-555_TGN46-647 5.lsm	144	1	1	1	1	1	DAPI	TGN46	5.516
Control	siRNA ctrol AP1-488_Rab11-555_TGN46-647 5.lsm	145	1	1	1	1	1	DAPI	TGN46	3.264
Control	siRNA ctrol AP1-488_Rab11-555_TGN46-647 5.lsm	146	1	1	1	1	1	DAPI	TGN46	2.906
Control	siRNA ctrol AP1-488_Rab11-555_TGN46-647 5.lsm	147	1	1	1	1	1	DAPI	TGN46	2.642
Control	siRNA ctrol AP1-488_Rab11-555_TGN46-647 5.lsm	148	1	1	1	1	1	DAPI	TGN46	20.913
Control	siRNA ctrol AP1-488_Rab11-555_TGN46-647 5.lsm	149	1	1	1	1	1	DAPI	TGN46	9.233
Control	siRNA ctrol AP1-488_Rab11-555_TGN46-647 6.lsm	150	1	1	1	1	1	DAPI	TGN46	3.55
Control	siRNA ctrol AP1-488_Rab11-555_TGN46-647 6.lsm	151	1	1	1	1	1	DAPI	TGN46	8.058
Control	siRNA ctrol AP1-488_Rab11-555_TGN46-647 6.lsm	152	1	1	1	1	1	DAPI	TGN46	5.67
Control	siRNA ctrol AP1-488_Rab11-555_TGN46-647 6.lsm	153	1	1	1	1	1	DAPI	TGN46	13.165
Control	siRNA ctrol AP1-488_Rab11-555_TGN46-647 6.lsm	154	1	1	1	1	1	DAPI	TGN46	12.952
Control	siRNA ctrol AP1-488_Rab11-555_TGN46-647 6.lsm	155	1	1	1	1	1	DAPI	TGN46	6.802
Control	siRNA ctrol AP1-488_Rab11-555_TGN46-647 6.lsm	156	1	1	1	1	1	DAPI	TGN46	5.831
Control	siRNA ctrol AP1-488_Rab11-555_TGN46-647 6.lsm	157	1	1	1	1	1	DAPI	TGN46	8.7
Control	siRNA ctrol AP1-488_Rab11-555_TGN46-647 6.lsm	158	1	1	1	1	1	DAPI	TGN46	10.621
Control	siRNA ctrol AP1-488_Rab11-555_TGN46-647 6.lsm	159	1	1	1	1	1	DAPI	TGN46	9.877
Control	siRNA ctrol AP1-488_Rab11-555_TGN46-647 6.lsm	160	1	1	1	1	1	DAPI	TGN46	3.095
Control	siRNA ctrol AP1-488_Rab11-555_TGN46-647 6.lsm	161	1	1	1	1	1	DAPI	TGN46	8.338
Control	siRNA ctrol AP1-488_Rab11-555_TGN46-647 6.lsm	162	1	1	1	1	1	DAPI	TGN46	10.614
Control	siRNA ctrol AP1-488_Rab11-555_TGN46-647 6.lsm	163	1	1	1	1	1	DAPI	TGN46	5.748
Control	siRNA ctrol AP1-488_Rab11-555_TGN46-647 6.lsm	164	1	1	1	1	1	DAPI	TGN46	5.997
Control	siRNA ctrol AP1-488_Rab11-555_TGN46-647 7.lsm	165	1	1	1	1	1	DAPI	TGN46	8.134
Control	siRNA ctrol AP1-488_Rab11-555_TGN46-647 7.lsm	166	1	1	1	1	1	DAPI	TGN46	5.246
Control	siRNA ctrol AP1-488_Rab11-555_TGN46-647 7.lsm	167	1	1	1	1	1	DAPI	TGN46	6.105
Control	siRNA ctrol AP1-488_Rab11-555_TGN46-647 7.lsm	168	1	1	1	1	1	DAPI	TGN46	6.273
Control	siRNA ctrol AP1-488_Rab11-555_TGN46-647 7.lsm	169	1	1	1	1	1	DAPI	TGN46	6.936
Control	siRNA ctrol AP1-488_Rab11-555_TGN46-647 7.lsm	170	1	1	1	1	1	DAPI	TGN46	6.713
Control	siRNA ctrol AP1-488_Rab11-555_TGN46-647 7.lsm	171	1	1	1	1	1	DAPI	TGN46	7.686
Control	siRNA ctrol AP1-488_Rab11-555_TGN46-647 7.lsm	172	1	1	1	1	1	DAPI	TGN46	4.06
Control	siRNA ctrol AP1-488_Rab11-555_TGN46-647 7.lsm	173	1	1	1	1	1	DAPI	TGN46	13.619
Control	siRNA ctrol AP1-488_Rab11-555_TGN46-647 7.lsm	174	1	1	1	1	1	DAPI	TGN46	8.023
Control	siRNA ctrol AP1-488_Rab11-555_TGN46-647 7.lsm	175	1	1	1	1	1	DAPI	TGN46	4.558
Control	siRNA ctrol AP1-488_Rab11-555_TGN46-647 7.lsm	176	1	1	1	1	1	DAPI	TGN46	14.746
Control	siRNA ctrol AP1-488_Rab11-555_TGN46-647 7.lsm	177	1	1	1	1	1	DAPI	TGN46	7.221
Control	siRNA ctrol AP1-488_Rab11-555_TGN46-647 7.lsm	178	1	1	1	1	1	DAPI	TGN46	14.389
Control	siRNA ctrol AP1-488_Rab11-555_TGN46-647 7.lsm	179	1	1	1	1	1	DAPI	TGN46	15.529
Control	siRNA ctrol AP1-488_Rab11-555_TGN46-647 7.lsm	180	1	1	1	1	1	DAPI	TGN46	5.351
Control	siRNA ctrol AP1-488_Rab11-555_TGN46-647 7.lsm	181	1	1	1	1	1	DAPI	TGN46	0.35
Control	siRNA ctrol AP1-488_Rab11-555_TGN46-647 8.lsm	182	1	1	1	1	1	DAPI	TGN46	4.92
Control	siRNA ctrol AP1-488_Rab11-555_TGN46-647 8.lsm	183	1	1	1	1	1	DAPI	TGN46	15.471
Control	siRNA ctrol AP1-488_Rab11-555_TGN46-647 8.lsm	184	1	1	1	1	1	DAPI	TGN46	4.995
Control	siRNA ctrol AP1-488_Rab11-555_TGN46-647 8.lsm	185	1	1	1	1	1	DAPI	TGN46	6.751
Control	siRNA ctrol AP1-488_Rab11-555_TGN46-647 8.lsm	186	1	1	1	1	1	DAPI	TGN46	3.187
Control	siRNA ctrol AP1-488_Rab11-555_TGN46-647 8.lsm	187	1	1	1	1	1	DAPI	TGN46	3.277
Control	siRNA ctrol AP1-488_Rab11-555_TGN46-647 8.lsm	188	1	1	1	1	1	DAPI	TGN46	7.434
Control	siRNA ctrol AP1-488_Rab11-555_TGN46-647 8.lsm	189	1	1	1	1	1	DAPI	TGN46	5.28
Control	siRNA ctrol AP1-488_Rab11-555_TGN46-647 8.lsm	190	1	1	1	1	1	DAPI	TGN46	1.807
Control	siRNA ctrol AP1-488_Rab11-555_TGN46-647 8.lsm	191	1	1	1	1	1	DAPI	TGN46	6.796
Control	siRNA ctrol AP1-488_Rab11-555_TGN46-647 8.lsm	192	1	1	1	1	1	DAPI	TGN46	9.718
Control	siRNA ctrol AP1-488_Rab11-555_TGN46-647 8.lsm	193	1	1	1	1	1	DAPI	TGN46	4.678
Control	siRNA ctrol AP1-488_Rab11-555_TGN46-647 8.lsm	194	1	1	1	1	1	DAPI	TGN46	9.861
Control	siRNA ctrol AP1-488_Rab11-555_TGN46-647 8.lsm	195	1	1	1	1	1	DAPI	TGN46	3.016
Control	siRNA ctrol AP1-488_Rab11-555_TGN46-647 8.lsm	196	1	1	1	1	1	DAPI	TGN46	9.481
Control	siRNA ctrol AP1-488_Rab11-555_TGN46-647 8.lsm	197	1	1	1	1	1	DAPI	TGN46	13.575
Control	siRNA ctrol AP1-488_Rab11-555_TGN46-647 8.lsm	198	1	1	1	1	1	DAPI	TGN46	3.943
Control	siRNA ctrol AP1-488_Rab11-555_TGN46-647 8.lsm	199	1	1	1	1	1	DAPI	TGN46	11.324
Control	siRNA ctrol AP1-488_Rab11-555_TGN46-647 8.lsm	200	1	1	1	1	1	DAPI	TGN46	11.711
Control	siRNA ctrol AP1-488_Rab11-555_TGN46-647 8.lsm	201	1	1	1	1	1	DAPI	TGN46	9.856
Control	siRNA ctrol AP1-488_Rab11-555_TGN46-647 8.lsm	202	1	1	1	1	1	DAPI	TGN46	5.307
Control	siRNA ctrol AP1-488_Rab11-555_TGN46-647 8.lsm	203	1	1	1	1	1	DAPI	TGN46	10.046
Control	siRNA ctrol AP1-488_Rab11-555_TGN46-647 9.lsm	204	1	1	1	1	1	DAPI	TGN46	9.832
Control	siRNA ctrol AP1-488_Rab11-555_TGN46-647 9.lsm	205	1	1	1	1	1	DAPI	TGN46	5.671
Control	siRNA ctrol AP1-488_Rab11-555_TGN46-647 9.lsm	206	1	1	1	1	1	DAPI	TGN46	5.636
Control	siRNA ctrol AP1-488_Rab11-555_TGN46-647 9.lsm	207	1	1	1	1	1	DAPI	TGN46	5.379
Control	siRNA ctrol AP1-488_Rab11-555_TGN46-647 9.lsm	208	1	1	1	1	1	DAPI	TGN46	8.185
Control	siRNA ctrol AP1-488_Rab11-555_TGN46-647 9.lsm	209	1	1	1	1	1	DAPI	TGN46	10.4
Control	siRNA ctrol AP1-488_Rab11-555_TGN46-647 9.lsm	210	1	1	1	1	1	DAPI	TGN46	7.315
Control	siRNA ctrol AP1-488_Rab11-555_TGN46-647 9.lsm	211	1	1	1	1	1	DAPI	TGN46	2.824
Control	siRNA ctrol AP1-488_Rab11-555_TGN46-647 9.lsm	212	1	1	1	1	1	DAPI	TGN46	2.809
Control	siRNA ctrol AP1-488_Rab11-555_TGN46-647 9.lsm	213	1	1	1	1	1	DAPI	TGN46	6.471
Control	siRNA ctrol AP1-488_Rab11-555_TGN46-647 9.lsm	214	1	1	1	1	1	DAPI	TGN46	6.784
Control	siRNA ctrol AP1-488_Rab11-555_TGN46-647 9.lsm	215	1	1	1	1	1	DAPI	TGN46	7.868
Control	siRNA ctrol AP1-488_Rab11-555_TGN46-647 9.lsm	216	1	1	1	1	1	DAPI	TGN46	7.006
Control	siRNA ctrol AP1-488_Rab11-555_TGN46-647 9.lsm	217	1	1	1	1	1	DAPI	TGN46	7.502
Control	siRNA ctrol AP1-488_Rab11-555_TGN46-647 9.lsm	218	1	1	1	1	1	DAPI	TGN46	4.534
Control	siRNA ctrol AP1-488_Rab11-555_TGN46-647 9.lsm	219	1	1	1	1	1	DAPI	TGN46	4.08
Control	siRNA ctrol AP1-488_Rab11-555_TGN46-647 9.lsm	220	1	1	1	1	1	DAPI	TGN46	6.359
Control	siRNA ctrol AP1-488_Rab11-555_TGN46-647 9.lsm	221	1	1	1	1	1	DAPI	TGN46	4.304
Control	siRNA ctrol AP1-488_Rab11-555_TGN46-647 9.lsm	222	1	1	1	1	1	DAPI	TGN46	4.278
Control	siRNA ctrol AP1-488_Rab11-555_TGN46-647 9.lsm	223	1	1	1	1	1	DAPI	TGN46	2.375
Control	siRNA ctrol AP1-488_Rab11-555_TGN46-647 9.lsm	224	1	1	1	1	1	DAPI	TGN46	2.819
Control	siRNA ctrol AP1-488_Rab11-555_TGN46-647 9.lsm	225	1	1	1	1	1	DAPI	TGN46	12.057
Control	siRNA ctrol AP1-488_Rab11-555_TGN46-647 9.lsm	226	1	1	1	1	1	DAPI	TGN46	4.251
Control	siRNA ctrol AP1-488_Rab11-555_TGN46-647 9.lsm	227	1	1	1	1	1	DAPI	TGN46	7.672
Control	siRNA ctrol AP1-488_Rab11-555_TGN46-647 9.lsm	228	1	1	1	1	1	DAPI	TGN46	3.727
Control	siRNA ctrol AP1-488_Rab11-555_TGN46-647 9.lsm	229	1	1	1	1	1	DAPI	TGN46	9.307
Control	siRNA ctrol AP1-488_Rab11-555_TGN46-647 9.lsm	230	1	1	1	1	1	DAPI	TGN46	4.708

## Sheet: siRNA DYNC1H1
Fig.3H	Graph on the middle
Quantification of AP1 spread was performed using a custom ImageJ script available at: https://github.com/jboulanger/imagejmacro/tree/main/Cell_Organization
Condition	Image	Cell	ROI Specificity	Object Specificity	Zoom	Remove Border	Mask Background	ROI channel	Object channel	Object Spread (mm)		Mean (Object spread)
siRNA DYNC1H1	siRNA DHC AP1-488_Rab11-555_TGN46-647 1.lsm	1	1	1	1	1	1	DAPI	TGN46	13.702		12.369
siRNA DYNC1H1	siRNA DHC AP1-488_Rab11-555_TGN46-647 1.lsm	2	1	1	1	1	1	DAPI	TGN46	17.735
siRNA DYNC1H1	siRNA DHC AP1-488_Rab11-555_TGN46-647 1.lsm	3	1	1	1	1	1	DAPI	TGN46	16.183
siRNA DYNC1H1	siRNA DHC AP1-488_Rab11-555_TGN46-647 1.lsm	4	1	1	1	1	1	DAPI	TGN46	13.879
siRNA DYNC1H1	siRNA DHC AP1-488_Rab11-555_TGN46-647 1.lsm	5	1	1	1	1	1	DAPI	TGN46	28.381
siRNA DYNC1H1	siRNA DHC AP1-488_Rab11-555_TGN46-647 1.lsm	6	1	1	1	1	1	DAPI	TGN46	13.34
siRNA DYNC1H1	siRNA DHC AP1-488_Rab11-555_TGN46-647 1.lsm	7	1	1	1	1	1	DAPI	TGN46	10.76
siRNA DYNC1H1	siRNA DHC AP1-488_Rab11-555_TGN46-647 1.lsm	8	1	1	1	1	1	DAPI	TGN46	15.381
siRNA DYNC1H1	siRNA DHC AP1-488_Rab11-555_TGN46-647 1.lsm	9	1	1	1	1	1	DAPI	TGN46	10.739
siRNA DYNC1H1	siRNA DHC AP1-488_Rab11-555_TGN46-647 1.lsm	10	1	1	1	1	1	DAPI	TGN46	11.521
siRNA DYNC1H1	siRNA DHC AP1-488_Rab11-555_TGN46-647 1.lsm	11	1	1	1	1	1	DAPI	TGN46	11.987
siRNA DYNC1H1	siRNA DHC AP1-488_Rab11-555_TGN46-647 1.lsm	12	1	1	1	1	1	DAPI	TGN46	12.578
siRNA DYNC1H1	siRNA DHC AP1-488_Rab11-555_TGN46-647 1.lsm	13	1	1	1	1	1	DAPI	TGN46	12.684
siRNA DYNC1H1	siRNA DHC AP1-488_Rab11-555_TGN46-647 10.lsm	14	1	1	1	1	1	DAPI	TGN46	3.257
siRNA DYNC1H1	siRNA DHC AP1-488_Rab11-555_TGN46-647 10.lsm	15	1	1	1	1	1	DAPI	TGN46	17.379
siRNA DYNC1H1	siRNA DHC AP1-488_Rab11-555_TGN46-647 10.lsm	16	1	1	1	1	1	DAPI	TGN46	15.551
siRNA DYNC1H1	siRNA DHC AP1-488_Rab11-555_TGN46-647 10.lsm	17	1	1	1	1	1	DAPI	TGN46	12.585
siRNA DYNC1H1	siRNA DHC AP1-488_Rab11-555_TGN46-647 10.lsm	18	1	1	1	1	1	DAPI	TGN46	12.451
siRNA DYNC1H1	siRNA DHC AP1-488_Rab11-555_TGN46-647 10.lsm	19	1	1	1	1	1	DAPI	TGN46	17.131
siRNA DYNC1H1	siRNA DHC AP1-488_Rab11-555_TGN46-647 10.lsm	20	1	1	1	1	1	DAPI	TGN46	15.421
siRNA DYNC1H1	siRNA DHC AP1-488_Rab11-555_TGN46-647 10.lsm	21	1	1	1	1	1	DAPI	TGN46	14.195
siRNA DYNC1H1	siRNA DHC AP1-488_Rab11-555_TGN46-647 10.lsm	22	1	1	1	1	1	DAPI	TGN46	20.198
siRNA DYNC1H1	siRNA DHC AP1-488_Rab11-555_TGN46-647 10.lsm	23	1	1	1	1	1	DAPI	TGN46	17.309
siRNA DYNC1H1	siRNA DHC AP1-488_Rab11-555_TGN46-647 10.lsm	24	1	1	1	1	1	DAPI	TGN46	11.292
siRNA DYNC1H1	siRNA DHC AP1-488_Rab11-555_TGN46-647 11.lsm	25	1	1	1	1	1	DAPI	TGN46	12.724
siRNA DYNC1H1	siRNA DHC AP1-488_Rab11-555_TGN46-647 11.lsm	26	1	1	1	1	1	DAPI	TGN46	9.963
siRNA DYNC1H1	siRNA DHC AP1-488_Rab11-555_TGN46-647 11.lsm	27	1	1	1	1	1	DAPI	TGN46	12.244
siRNA DYNC1H1	siRNA DHC AP1-488_Rab11-555_TGN46-647 11.lsm	28	1	1	1	1	1	DAPI	TGN46	8.456
siRNA DYNC1H1	siRNA DHC AP1-488_Rab11-555_TGN46-647 11.lsm	29	1	1	1	1	1	DAPI	TGN46	9.958
siRNA DYNC1H1	siRNA DHC AP1-488_Rab11-555_TGN46-647 11.lsm	30	1	1	1	1	1	DAPI	TGN46	12.54
siRNA DYNC1H1	siRNA DHC AP1-488_Rab11-555_TGN46-647 11.lsm	31	1	1	1	1	1	DAPI	TGN46	11.727
siRNA DYNC1H1	siRNA DHC AP1-488_Rab11-555_TGN46-647 11.lsm	32	1	1	1	1	1	DAPI	TGN46	11.485
siRNA DYNC1H1	siRNA DHC AP1-488_Rab11-555_TGN46-647 11.lsm	33	1	1	1	1	1	DAPI	TGN46	9.374
siRNA DYNC1H1	siRNA DHC AP1-488_Rab11-555_TGN46-647 11.lsm	34	1	1	1	1	1	DAPI	TGN46	9.362
siRNA DYNC1H1	siRNA DHC AP1-488_Rab11-555_TGN46-647 11.lsm	35	1	1	1	1	1	DAPI	TGN46	11.765
siRNA DYNC1H1	siRNA DHC AP1-488_Rab11-555_TGN46-647 11.lsm	36	1	1	1	1	1	DAPI	TGN46	11.16
siRNA DYNC1H1	siRNA DHC AP1-488_Rab11-555_TGN46-647 11.lsm	37	1	1	1	1	1	DAPI	TGN46	12.807
siRNA DYNC1H1	siRNA DHC AP1-488_Rab11-555_TGN46-647 11.lsm	38	1	1	1	1	1	DAPI	TGN46	9.761
siRNA DYNC1H1	siRNA DHC AP1-488_Rab11-555_TGN46-647 11.lsm	39	1	1	1	1	1	DAPI	TGN46	15.275
siRNA DYNC1H1	siRNA DHC AP1-488_Rab11-555_TGN46-647 11.lsm	40	1	1	1	1	1	DAPI	TGN46	8.205
siRNA DYNC1H1	siRNA DHC AP1-488_Rab11-555_TGN46-647 12.lsm	41	1	1	1	1	1	DAPI	TGN46	13.511
siRNA DYNC1H1	siRNA DHC AP1-488_Rab11-555_TGN46-647 12.lsm	42	1	1	1	1	1	DAPI	TGN46	23.551
siRNA DYNC1H1	siRNA DHC AP1-488_Rab11-555_TGN46-647 12.lsm	43	1	1	1	1	1	DAPI	TGN46	8.302
siRNA DYNC1H1	siRNA DHC AP1-488_Rab11-555_TGN46-647 12.lsm	44	1	1	1	1	1	DAPI	TGN46	26.805
siRNA DYNC1H1	siRNA DHC AP1-488_Rab11-555_TGN46-647 12.lsm	45	1	1	1	1	1	DAPI	TGN46	12.162
siRNA DYNC1H1	siRNA DHC AP1-488_Rab11-555_TGN46-647 12.lsm	46	1	1	1	1	1	DAPI	TGN46	15.284
siRNA DYNC1H1	siRNA DHC AP1-488_Rab11-555_TGN46-647 12.lsm	47	1	1	1	1	1	DAPI	TGN46	8.921
siRNA DYNC1H1	siRNA DHC AP1-488_Rab11-555_TGN46-647 12.lsm	48	1	1	1	1	1	DAPI	TGN46	13.778
siRNA DYNC1H1	siRNA DHC AP1-488_Rab11-555_TGN46-647 12.lsm	49	1	1	1	1	1	DAPI	TGN46	9.801
siRNA DYNC1H1	siRNA DHC AP1-488_Rab11-555_TGN46-647 12.lsm	50	1	1	1	1	1	DAPI	TGN46	11.84
siRNA DYNC1H1	siRNA DHC AP1-488_Rab11-555_TGN46-647 12.lsm	51	1	1	1	1	1	DAPI	TGN46	13.876
siRNA DYNC1H1	siRNA DHC AP1-488_Rab11-555_TGN46-647 12.lsm	52	1	1	1	1	1	DAPI	TGN46	8.04
siRNA DYNC1H1	siRNA DHC AP1-488_Rab11-555_TGN46-647 12.lsm	53	1	1	1	1	1	DAPI	TGN46	10.55
siRNA DYNC1H1	siRNA DHC AP1-488_Rab11-555_TGN46-647 12.lsm	54	1	1	1	1	1	DAPI	TGN46	20.549
siRNA DYNC1H1	siRNA DHC AP1-488_Rab11-555_TGN46-647 12.lsm	55	1	1	1	1	1	DAPI	TGN46	10.914
siRNA DYNC1H1	siRNA DHC AP1-488_Rab11-555_TGN46-647 12.lsm	56	1	1	1	1	1	DAPI	TGN46	15.774
siRNA DYNC1H1	siRNA DHC AP1-488_Rab11-555_TGN46-647 12.lsm	57	1	1	1	1	1	DAPI	TGN46	12.241
siRNA DYNC1H1	siRNA DHC AP1-488_Rab11-555_TGN46-647 12.lsm	58	1	1	1	1	1	DAPI	TGN46	7.028
siRNA DYNC1H1	siRNA DHC AP1-488_Rab11-555_TGN46-647 12.lsm	59	1	1	1	1	1	DAPI	TGN46	7.944
siRNA DYNC1H1	siRNA DHC AP1-488_Rab11-555_TGN46-647 12.lsm	60	1	1	1	1	1	DAPI	TGN46	9.604
siRNA DYNC1H1	siRNA DHC AP1-488_Rab11-555_TGN46-647 2.lsm	61	1	1	1	1	1	DAPI	TGN46	18.616
siRNA DYNC1H1	siRNA DHC AP1-488_Rab11-555_TGN46-647 2.lsm	62	1	1	1	1	1	DAPI	TGN46	22.631
siRNA DYNC1H1	siRNA DHC AP1-488_Rab11-555_TGN46-647 2.lsm	63	1	1	1	1	1	DAPI	TGN46	12.777
siRNA DYNC1H1	siRNA DHC AP1-488_Rab11-555_TGN46-647 2.lsm	64	1	1	1	1	1	DAPI	TGN46	14.499
siRNA DYNC1H1	siRNA DHC AP1-488_Rab11-555_TGN46-647 2.lsm	65	1	1	1	1	1	DAPI	TGN46	10.933
siRNA DYNC1H1	siRNA DHC AP1-488_Rab11-555_TGN46-647 2.lsm	66	1	1	1	1	1	DAPI	TGN46	10.198
siRNA DYNC1H1	siRNA DHC AP1-488_Rab11-555_TGN46-647 2.lsm	67	1	1	1	1	1	DAPI	TGN46	14.031
siRNA DYNC1H1	siRNA DHC AP1-488_Rab11-555_TGN46-647 2.lsm	68	1	1	1	1	1	DAPI	TGN46	13.76
siRNA DYNC1H1	siRNA DHC AP1-488_Rab11-555_TGN46-647 2.lsm	69	1	1	1	1	1	DAPI	TGN46	14.703
siRNA DYNC1H1	siRNA DHC AP1-488_Rab11-555_TGN46-647 2.lsm	70	1	1	1	1	1	DAPI	TGN46	15.837
siRNA DYNC1H1	siRNA DHC AP1-488_Rab11-555_TGN46-647 2.lsm	71	1	1	1	1	1	DAPI	TGN46	20.396
siRNA DYNC1H1	siRNA DHC AP1-488_Rab11-555_TGN46-647 2.lsm	72	1	1	1	1	1	DAPI	TGN46	12.491
siRNA DYNC1H1	siRNA DHC AP1-488_Rab11-555_TGN46-647 2.lsm	73	1	1	1	1	1	DAPI	TGN46	17.345
siRNA DYNC1H1	siRNA DHC AP1-488_Rab11-555_TGN46-647 3.lsm	74	1	1	1	1	1	DAPI	TGN46	7.594
siRNA DYNC1H1	siRNA DHC AP1-488_Rab11-555_TGN46-647 3.lsm	75	1	1	1	1	1	DAPI	TGN46	15.363
siRNA DYNC1H1	siRNA DHC AP1-488_Rab11-555_TGN46-647 3.lsm	76	1	1	1	1	1	DAPI	TGN46	9.696
siRNA DYNC1H1	siRNA DHC AP1-488_Rab11-555_TGN46-647 3.lsm	77	1	1	1	1	1	DAPI	TGN46	6.149
siRNA DYNC1H1	siRNA DHC AP1-488_Rab11-555_TGN46-647 3.lsm	78	1	1	1	1	1	DAPI	TGN46	12.275
siRNA DYNC1H1	siRNA DHC AP1-488_Rab11-555_TGN46-647 3.lsm	79	1	1	1	1	1	DAPI	TGN46	8.003
siRNA DYNC1H1	siRNA DHC AP1-488_Rab11-555_TGN46-647 3.lsm	80	1	1	1	1	1	DAPI	TGN46	13.726
siRNA DYNC1H1	siRNA DHC AP1-488_Rab11-555_TGN46-647 3.lsm	81	1	1	1	1	1	DAPI	TGN46	10.288
siRNA DYNC1H1	siRNA DHC AP1-488_Rab11-555_TGN46-647 3.lsm	82	1	1	1	1	1	DAPI	TGN46	21.995
siRNA DYNC1H1	siRNA DHC AP1-488_Rab11-555_TGN46-647 3.lsm	83	1	1	1	1	1	DAPI	TGN46	15.081
siRNA DYNC1H1	siRNA DHC AP1-488_Rab11-555_TGN46-647 3.lsm	84	1	1	1	1	1	DAPI	TGN46	13.406
siRNA DYNC1H1	siRNA DHC AP1-488_Rab11-555_TGN46-647 3.lsm	85	1	1	1	1	1	DAPI	TGN46	17.492
siRNA DYNC1H1	siRNA DHC AP1-488_Rab11-555_TGN46-647 3.lsm	86	1	1	1	1	1	DAPI	TGN46	12.369
siRNA DYNC1H1	siRNA DHC AP1-488_Rab11-555_TGN46-647 3.lsm	87	1	1	1	1	1	DAPI	TGN46	15.7
siRNA DYNC1H1	siRNA DHC AP1-488_Rab11-555_TGN46-647 3.lsm	88	1	1	1	1	1	DAPI	TGN46	11.915
siRNA DYNC1H1	siRNA DHC AP1-488_Rab11-555_TGN46-647 3.lsm	89	1	1	1	1	1	DAPI	TGN46	6.792
siRNA DYNC1H1	siRNA DHC AP1-488_Rab11-555_TGN46-647 3.lsm	90	1	1	1	1	1	DAPI	TGN46	1.823
siRNA DYNC1H1	siRNA DHC AP1-488_Rab11-555_TGN46-647 3.lsm	91	1	1	1	1	1	DAPI	TGN46	14.477
siRNA DYNC1H1	siRNA DHC AP1-488_Rab11-555_TGN46-647 4.lsm	92	1	1	1	1	1	DAPI	TGN46	8.412
siRNA DYNC1H1	siRNA DHC AP1-488_Rab11-555_TGN46-647 4.lsm	93	1	1	1	1	1	DAPI	TGN46	12.958
siRNA DYNC1H1	siRNA DHC AP1-488_Rab11-555_TGN46-647 4.lsm	94	1	1	1	1	1	DAPI	TGN46	15.995
siRNA DYNC1H1	siRNA DHC AP1-488_Rab11-555_TGN46-647 4.lsm	95	1	1	1	1	1	DAPI	TGN46	17.057
siRNA DYNC1H1	siRNA DHC AP1-488_Rab11-555_TGN46-647 4.lsm	96	1	1	1	1	1	DAPI	TGN46	13.062
siRNA DYNC1H1	siRNA DHC AP1-488_Rab11-555_TGN46-647 4.lsm	97	1	1	1	1	1	DAPI	TGN46	15.392
siRNA DYNC1H1	siRNA DHC AP1-488_Rab11-555_TGN46-647 4.lsm	98	1	1	1	1	1	DAPI	TGN46	14.971
siRNA DYNC1H1	siRNA DHC AP1-488_Rab11-555_TGN46-647 4.lsm	99	1	1	1	1	1	DAPI	TGN46	12.042
siRNA DYNC1H1	siRNA DHC AP1-488_Rab11-555_TGN46-647 4.lsm	100	1	1	1	1	1	DAPI	TGN46	15.57
siRNA DYNC1H1	siRNA DHC AP1-488_Rab11-555_TGN46-647 4.lsm	101	1	1	1	1	1	DAPI	TGN46	11.056
siRNA DYNC1H1	siRNA DHC AP1-488_Rab11-555_TGN46-647 4.lsm	102	1	1	1	1	1	DAPI	TGN46	11.444
siRNA DYNC1H1	siRNA DHC AP1-488_Rab11-555_TGN46-647 4.lsm	103	1	1	1	1	1	DAPI	TGN46	13.144
siRNA DYNC1H1	siRNA DHC AP1-488_Rab11-555_TGN46-647 4.lsm	104	1	1	1	1	1	DAPI	TGN46	11.088
siRNA DYNC1H1	siRNA DHC AP1-488_Rab11-555_TGN46-647 4.lsm	105	1	1	1	1	1	DAPI	TGN46	17.807
siRNA DYNC1H1	siRNA DHC AP1-488_Rab11-555_TGN46-647 4.lsm	106	1	1	1	1	1	DAPI	TGN46	10.153
siRNA DYNC1H1	siRNA DHC AP1-488_Rab11-555_TGN46-647 4.lsm	107	1	1	1	1	1	DAPI	TGN46	8.439
siRNA DYNC1H1	siRNA DHC AP1-488_Rab11-555_TGN46-647 4.lsm	108	1	1	1	1	1	DAPI	TGN46	7.957
siRNA DYNC1H1	siRNA DHC AP1-488_Rab11-555_TGN46-647 4.lsm	109	1	1	1	1	1	DAPI	TGN46	8.217
siRNA DYNC1H1	siRNA DHC AP1-488_Rab11-555_TGN46-647 4.lsm	110	1	1	1	1	1	DAPI	TGN46	11.79
siRNA DYNC1H1	siRNA DHC AP1-488_Rab11-555_TGN46-647 4.lsm	111	1	1	1	1	1	DAPI	TGN46	10.313
siRNA DYNC1H1	siRNA DHC AP1-488_Rab11-555_TGN46-647 5.lsm	112	1	1	1	1	1	DAPI	TGN46	12.553
siRNA DYNC1H1	siRNA DHC AP1-488_Rab11-555_TGN46-647 5.lsm	113	1	1	1	1	1	DAPI	TGN46	10.302
siRNA DYNC1H1	siRNA DHC AP1-488_Rab11-555_TGN46-647 5.lsm	114	1	1	1	1	1	DAPI	TGN46	19.756
siRNA DYNC1H1	siRNA DHC AP1-488_Rab11-555_TGN46-647 5.lsm	115	1	1	1	1	1	DAPI	TGN46	16.2
siRNA DYNC1H1	siRNA DHC AP1-488_Rab11-555_TGN46-647 5.lsm	116	1	1	1	1	1	DAPI	TGN46	18.048
siRNA DYNC1H1	siRNA DHC AP1-488_Rab11-555_TGN46-647 5.lsm	117	1	1	1	1	1	DAPI	TGN46	10.393
siRNA DYNC1H1	siRNA DHC AP1-488_Rab11-555_TGN46-647 5.lsm	118	1	1	1	1	1	DAPI	TGN46	9.8
siRNA DYNC1H1	siRNA DHC AP1-488_Rab11-555_TGN46-647 5.lsm	119	1	1	1	1	1	DAPI	TGN46	12.473
siRNA DYNC1H1	siRNA DHC AP1-488_Rab11-555_TGN46-647 5.lsm	120	1	1	1	1	1	DAPI	TGN46	12.393
siRNA DYNC1H1	siRNA DHC AP1-488_Rab11-555_TGN46-647 5.lsm	121	1	1	1	1	1	DAPI	TGN46	13.682
siRNA DYNC1H1	siRNA DHC AP1-488_Rab11-555_TGN46-647 5.lsm	122	1	1	1	1	1	DAPI	TGN46	16.597
siRNA DYNC1H1	siRNA DHC AP1-488_Rab11-555_TGN46-647 5.lsm	123	1	1	1	1	1	DAPI	TGN46	12.045
siRNA DYNC1H1	siRNA DHC AP1-488_Rab11-555_TGN46-647 5.lsm	124	1	1	1	1	1	DAPI	TGN46	20.329
siRNA DYNC1H1	siRNA DHC AP1-488_Rab11-555_TGN46-647 6.lsm	125	1	1	1	1	1	DAPI	TGN46	18.988
siRNA DYNC1H1	siRNA DHC AP1-488_Rab11-555_TGN46-647 6.lsm	126	1	1	1	1	1	DAPI	TGN46	9.838
siRNA DYNC1H1	siRNA DHC AP1-488_Rab11-555_TGN46-647 6.lsm	127	1	1	1	1	1	DAPI	TGN46	8.075
siRNA DYNC1H1	siRNA DHC AP1-488_Rab11-555_TGN46-647 6.lsm	128	1	1	1	1	1	DAPI	TGN46	17.669
siRNA DYNC1H1	siRNA DHC AP1-488_Rab11-555_TGN46-647 6.lsm	129	1	1	1	1	1	DAPI	TGN46	19.539
siRNA DYNC1H1	siRNA DHC AP1-488_Rab11-555_TGN46-647 6.lsm	130	1	1	1	1	1	DAPI	TGN46	12.31
siRNA DYNC1H1	siRNA DHC AP1-488_Rab11-555_TGN46-647 6.lsm	131	1	1	1	1	1	DAPI	TGN46	11.42
siRNA DYNC1H1	siRNA DHC AP1-488_Rab11-555_TGN46-647 6.lsm	132	1	1	1	1	1	DAPI	TGN46	11.541
siRNA DYNC1H1	siRNA DHC AP1-488_Rab11-555_TGN46-647 6.lsm	133	1	1	1	1	1	DAPI	TGN46	13.284
siRNA DYNC1H1	siRNA DHC AP1-488_Rab11-555_TGN46-647 6.lsm	134	1	1	1	1	1	DAPI	TGN46	17.035
siRNA DYNC1H1	siRNA DHC AP1-488_Rab11-555_TGN46-647 6.lsm	135	1	1	1	1	1	DAPI	TGN46	10.747
siRNA DYNC1H1	siRNA DHC AP1-488_Rab11-555_TGN46-647 6.lsm	136	1	1	1	1	1	DAPI	TGN46	10.533
siRNA DYNC1H1	siRNA DHC AP1-488_Rab11-555_TGN46-647 6.lsm	137	1	1	1	1	1	DAPI	TGN46	10.972
siRNA DYNC1H1	siRNA DHC AP1-488_Rab11-555_TGN46-647 6.lsm	138	1	1	1	1	1	DAPI	TGN46	8.506
siRNA DYNC1H1	siRNA DHC AP1-488_Rab11-555_TGN46-647 6.lsm	139	1	1	1	1	1	DAPI	TGN46	8.367
siRNA DYNC1H1	siRNA DHC AP1-488_Rab11-555_TGN46-647 6.lsm	140	1	1	1	1	1	DAPI	TGN46	11.015
siRNA DYNC1H1	siRNA DHC AP1-488_Rab11-555_TGN46-647 6.lsm	141	1	1	1	1	1	DAPI	TGN46	6.202
siRNA DYNC1H1	siRNA DHC AP1-488_Rab11-555_TGN46-647 7.lsm	142	1	1	1	1	1	DAPI	TGN46	4.215
siRNA DYNC1H1	siRNA DHC AP1-488_Rab11-555_TGN46-647 7.lsm	143	1	1	1	1	1	DAPI	TGN46	12.768
siRNA DYNC1H1	siRNA DHC AP1-488_Rab11-555_TGN46-647 7.lsm	144	1	1	1	1	1	DAPI	TGN46	12.179
siRNA DYNC1H1	siRNA DHC AP1-488_Rab11-555_TGN46-647 7.lsm	145	1	1	1	1	1	DAPI	TGN46	19.424
siRNA DYNC1H1	siRNA DHC AP1-488_Rab11-555_TGN46-647 7.lsm	146	1	1	1	1	1	DAPI	TGN46	17.235
siRNA DYNC1H1	siRNA DHC AP1-488_Rab11-555_TGN46-647 7.lsm	147	1	1	1	1	1	DAPI	TGN46	14.637
siRNA DYNC1H1	siRNA DHC AP1-488_Rab11-555_TGN46-647 7.lsm	148	1	1	1	1	1	DAPI	TGN46	6.558
siRNA DYNC1H1	siRNA DHC AP1-488_Rab11-555_TGN46-647 7.lsm	149	1	1	1	1	1	DAPI	TGN46	11.964
siRNA DYNC1H1	siRNA DHC AP1-488_Rab11-555_TGN46-647 7.lsm	150	1	1	1	1	1	DAPI	TGN46	10.166
siRNA DYNC1H1	siRNA DHC AP1-488_Rab11-555_TGN46-647 7.lsm	151	1	1	1	1	1	DAPI	TGN46	13.343
siRNA DYNC1H1	siRNA DHC AP1-488_Rab11-555_TGN46-647 7.lsm	152	1	1	1	1	1	DAPI	TGN46	15.251
siRNA DYNC1H1	siRNA DHC AP1-488_Rab11-555_TGN46-647 7.lsm	153	1	1	1	1	1	DAPI	TGN46	13.466
siRNA DYNC1H1	siRNA DHC AP1-488_Rab11-555_TGN46-647 7.lsm	154	1	1	1	1	1	DAPI	TGN46	17.424
siRNA DYNC1H1	siRNA DHC AP1-488_Rab11-555_TGN46-647 7.lsm	155	1	1	1	1	1	DAPI	TGN46	17.642
siRNA DYNC1H1	siRNA DHC AP1-488_Rab11-555_TGN46-647 7.lsm	156	1	1	1	1	1	DAPI	TGN46	9.163
siRNA DYNC1H1	siRNA DHC AP1-488_Rab11-555_TGN46-647 7.lsm	157	1	1	1	1	1	DAPI	TGN46	12.437
siRNA DYNC1H1	siRNA DHC AP1-488_Rab11-555_TGN46-647 7.lsm	158	1	1	1	1	1	DAPI	TGN46	12.43
siRNA DYNC1H1	siRNA DHC AP1-488_Rab11-555_TGN46-647 8.lsm	159	1	1	1	1	1	DAPI	TGN46	13.064
siRNA DYNC1H1	siRNA DHC AP1-488_Rab11-555_TGN46-647 8.lsm	160	1	1	1	1	1	DAPI	TGN46	16.187
siRNA DYNC1H1	siRNA DHC AP1-488_Rab11-555_TGN46-647 8.lsm	161	1	1	1	1	1	DAPI	TGN46	9.418
siRNA DYNC1H1	siRNA DHC AP1-488_Rab11-555_TGN46-647 8.lsm	162	1	1	1	1	1	DAPI	TGN46	8.597
siRNA DYNC1H1	siRNA DHC AP1-488_Rab11-555_TGN46-647 8.lsm	163	1	1	1	1	1	DAPI	TGN46	9.942
siRNA DYNC1H1	siRNA DHC AP1-488_Rab11-555_TGN46-647 8.lsm	164	1	1	1	1	1	DAPI	TGN46	8.7
siRNA DYNC1H1	siRNA DHC AP1-488_Rab11-555_TGN46-647 8.lsm	165	1	1	1	1	1	DAPI	TGN46	10.155
siRNA DYNC1H1	siRNA DHC AP1-488_Rab11-555_TGN46-647 8.lsm	166	1	1	1	1	1	DAPI	TGN46	12.755
siRNA DYNC1H1	siRNA DHC AP1-488_Rab11-555_TGN46-647 8.lsm	167	1	1	1	1	1	DAPI	TGN46	10.646
siRNA DYNC1H1	siRNA DHC AP1-488_Rab11-555_TGN46-647 8.lsm	168	1	1	1	1	1	DAPI	TGN46	11.601
siRNA DYNC1H1	siRNA DHC AP1-488_Rab11-555_TGN46-647 8.lsm	169	1	1	1	1	1	DAPI	TGN46	9.189
siRNA DYNC1H1	siRNA DHC AP1-488_Rab11-555_TGN46-647 8.lsm	170	1	1	1	1	1	DAPI	TGN46	9.486
siRNA DYNC1H1	siRNA DHC AP1-488_Rab11-555_TGN46-647 8.lsm	171	1	1	1	1	1	DAPI	TGN46	10.43
siRNA DYNC1H1	siRNA DHC AP1-488_Rab11-555_TGN46-647 8.lsm	172	1	1	1	1	1	DAPI	TGN46	9.206
siRNA DYNC1H1	siRNA DHC AP1-488_Rab11-555_TGN46-647 8.lsm	173	1	1	1	1	1	DAPI	TGN46	15.537
siRNA DYNC1H1	siRNA DHC AP1-488_Rab11-555_TGN46-647 8.lsm	174	1	1	1	1	1	DAPI	TGN46	16.878
siRNA DYNC1H1	siRNA DHC AP1-488_Rab11-555_TGN46-647 8.lsm	175	1	1	1	1	1	DAPI	TGN46	9.561
siRNA DYNC1H1	siRNA DHC AP1-488_Rab11-555_TGN46-647 8.lsm	176	1	1	1	1	1	DAPI	TGN46	8.672
siRNA DYNC1H1	siRNA DHC AP1-488_Rab11-555_TGN46-647 8.lsm	177	1	1	1	1	1	DAPI	TGN46	10.92
siRNA DYNC1H1	siRNA DHC AP1-488_Rab11-555_TGN46-647 8.lsm	178	1	1	1	1	1	DAPI	TGN46	9.522
siRNA DYNC1H1	siRNA DHC AP1-488_Rab11-555_TGN46-647 8.lsm	179	1	1	1	1	1	DAPI	TGN46	20.669
siRNA DYNC1H1	siRNA DHC AP1-488_Rab11-555_TGN46-647 9.lsm	180	1	1	1	1	1	DAPI	TGN46	16.851
siRNA DYNC1H1	siRNA DHC AP1-488_Rab11-555_TGN46-647 9.lsm	181	1	1	1	1	1	DAPI	TGN46	16.129
siRNA DYNC1H1	siRNA DHC AP1-488_Rab11-555_TGN46-647 9.lsm	182	1	1	1	1	1	DAPI	TGN46	12.252
siRNA DYNC1H1	siRNA DHC AP1-488_Rab11-555_TGN46-647 9.lsm	183	1	1	1	1	1	DAPI	TGN46	11.478
siRNA DYNC1H1	siRNA DHC AP1-488_Rab11-555_TGN46-647 9.lsm	184	1	1	1	1	1	DAPI	TGN46	9.598
siRNA DYNC1H1	siRNA DHC AP1-488_Rab11-555_TGN46-647 9.lsm	185	1	1	1	1	1	DAPI	TGN46	16.082
siRNA DYNC1H1	siRNA DHC AP1-488_Rab11-555_TGN46-647 9.lsm	186	1	1	1	1	1	DAPI	TGN46	9.507
siRNA DYNC1H1	siRNA DHC AP1-488_Rab11-555_TGN46-647 9.lsm	187	1	1	1	1	1	DAPI	TGN46	27.514
siRNA DYNC1H1	siRNA DHC AP1-488_Rab11-555_TGN46-647 9.lsm	188	1	1	1	1	1	DAPI	TGN46	9.202
siRNA DYNC1H1	siRNA DHC AP1-488_Rab11-555_TGN46-647 9.lsm	189	1	1	1	1	1	DAPI	TGN46	11.769
siRNA DYNC1H1	siRNA DHC AP1-488_Rab11-555_TGN46-647 9.lsm	190	1	1	1	1	1	DAPI	TGN46	11.658
siRNA DYNC1H1	siRNA DHC AP1-488_Rab11-555_TGN46-647 special.lsm	191	1	1	1	1	1	DAPI	TGN46	12.107
siRNA DYNC1H1	siRNA DHC AP1-488_Rab11-555_TGN46-647 special.lsm	192	1	1	1	1	1	DAPI	TGN46	19.654
siRNA DYNC1H1	siRNA DHC AP1-488_Rab11-555_TGN46-647 special.lsm	193	1	1	1	1	1	DAPI	TGN46	31.792
siRNA DYNC1H1	siRNA DHC AP1-488_Rab11-555_TGN46-647 special.lsm	194	1	1	1	1	1	DAPI	TGN46	12.01
siRNA DYNC1H1	siRNA DHC AP1-488_Rab11-555_TGN46-647 special.lsm	195	1	1	1	1	1	DAPI	TGN46	15.247
siRNA DYNC1H1	siRNA DHC AP1-488_Rab11-555_TGN46-647 special.lsm	196	1	1	1	1	1	DAPI	TGN46	21.162
siRNA DYNC1H1	siRNA DHC AP1-488_Rab11-555_TGN46-647 special.lsm	197	1	1	1	1	1	DAPI	TGN46	18.163
