# Supplementary material for: HEATR5B associates with dynein‐dynactin and promotes motility of AP1‐bound endosomal membranes
Source: EMBO J. 2023 Oct 24;42(23):e114473. doi: 10.15252/embj.2023114473 (PMC10690479; doi:10.15252/embj.2023114473)
Supplement: Supplementary file 22 — Source Data for Figure 4 [file EMBJ-42-e114473-s001.zip]

Archive with 49 entries (39 files):
- Figure_4/
- Figure_4/.DS_Store
- Figure_4/4A/
- Figure_4/4A/AP1g_control.tif
- Figure_4/4A/AP1g_KO.tif
- Figure_4/4A/composite_AP1g_RAB11A_DAPI_control.tif
- Figure_4/4A/composite_AP1g_RAB11A_DAPI_KO.tif
- Figure_4/4A/DAPI_control.tif
- Figure_4/4A/DAPI_KO.tif
- Figure_4/4A/RAB11A_control.tif
- Figure_4/4A/RAB11A_KO.tif
- Figure_4/4B/
- Figure_4/4B/.DS_Store
- Figure_4/4B/Number_of_AP1_puncta.xlsx
- Figure_4/4B/~$Number_of_AP1_puncta.xlsx
- Figure_4/4C/
- Figure_4/4C/Intensity_of_AP1_puncta.xlsx
- Figure_4/4C/~$Intensity_of_AP1_puncta.xlsx
- Figure_4/4D/
- Figure_4/4D/AP1_levels_in_WBs.xlsx
- Figure_4/4D/western_AP1g.tif
- Figure_4/4D/western_b-actin.tif
- Figure_4/4D/western_HR5B.tif
- Figure_4/4E/
- Figure_4/4E/Quantification_of_AP1_spread_WT_and_KO_HR5B_U2OS.xlsx
- Figure_4/4E/~$Quantification_of_AP1_spread_WT_and_KO_HR5B_U2OS.xlsx
- Figure_4/4F/
- Figure_4/4F/AP1_MSD_data.xlsx
- Figure_4/4G/
- Figure_4/4G/GFP-HR5B.tif
- Figure_4/4G/GFP-HR5B_AP1_gamma.tif
- Figure_4/4G/GFP-HR5B_merge.tif
- Figure_4/4G/GFP-HR5B_Rab11.tif
- Figure_4/4G/GFP.tif
- Figure_4/4G/GFP_AP1_gamma.tif
- Figure_4/4G/GFP_merge.tiff
- Figure_4/4G/GFP_Rab11.tif
- Figure_4/4H/
- Figure_4/4H/GFP-HR5B.tif
- Figure_4/4H/GFP-HR5B_DCTN1.tif
- Figure_4/4H/GFP-HR5B_merge.tiff
- Figure_4/4H/GFP-HR5B_Rab11.tif
- Figure_4/4H/GFP.tif
- Figure_4/4H/GFP_DCTN1.tif
- Figure_4/4H/GFP_merge.tiff
- Figure_4/4H/GFP_Rab11.tif
- Figure_4/4I/
- Figure_4/4I/Quantification_of_RAB11_spread_WT_and_KO_HR5B_U2OS.xlsx
- Figure_4/4I/~$Quantification_of_RAB11_spread_WT_and_KO_HR5B_U2OS.xlsx
