# Supplementary material for: HEATR5B associates with dynein‐dynactin and promotes motility of AP1‐bound endosomal membranes
Source: EMBO J. 2023 Oct 24;42(23):e114473. doi: 10.15252/embj.2023114473 (PMC10690479; doi:10.15252/embj.2023114473)
Supplement: Supplementary file 22 — Source Data for Figure 4 [file EMBJ-42-e114473-s001.zip › Figure_4/4B/Number_of_AP1_puncta.xlsx]

## Sheet: Sheet1
	WT			HR5B KO
	Cell ID	Count		Cell ID	Count
	1	259		1	25
	2	130		2	21
	3	203		3	28
	4	144		4	24
	5	104		5	13
	6	214		6	46
	7	104		7	4
	8	109		8	19
	9	116		9	35
	10	121		10	10
	11	154		11	21
	12	161		12	26
	13	106		13	25
	14	84		14	18
	15	40		15	13
	16	91		16	75
	17	69		17	15
	18	71		18	41
	19	63		19	27
	20	113		20	24
	21	63		21	43
	22	30		22	37
	23	129		23	23
	24	86		24	18
	25	114		25	83
	26	65		26	30
	27	151		27	10
	28	86		28	26
	29	116		29	17
	30	72		30	23
	31	116		31	43
	32	98		32	63
	33	60		33	20
	34	106		34	11
	35	62		35	13
	36	129		36	20
	37	70		37	9
	38	90		38	45
	39	88		39	21
	40	61		40	17
	41	63		41	10
	42	79		42	48
	43	158		43	12
	44	83		44	26
	45	201		45	27
	46	110		46	10
	47	117		47	48
	48	68		48	20
	49	58		49	38
	50	153		50	8
	51	60		51	24
	52	64		52	21
	53	127		53	37
	54	41		54	28
	55	341		55	14
