# Supplementary material for: HEATR5B associates with dynein‐dynactin and promotes motility of AP1‐bound endosomal membranes
Source: EMBO J. 2023 Oct 24;42(23):e114473. doi: 10.15252/embj.2023114473 (PMC10690479; doi:10.15252/embj.2023114473)
Supplement: Supplementary file 22 — Source Data for Figure 4 [file EMBJ-42-e114473-s001.zip › Figure_4/4C/Intensity_of_AP1_puncta.xlsx]

## Sheet: Sheet1
WT			HR5B KO
Cell ID	Intensity		Cell ID	Intensity
1	25.7776		1	28.3888
2	29.5618		2	20.9073
3	29.7926		3	31.5574
4	37.5523		4	17.031
5	34.1602		5	37.4299
6	23.7642		6	13.7471
7	43.1375		7	18.8509
8	38.4421		8	29.4722
9	26.2655		9	15.795
10	25.2026		10	30.1587
11	27.8656		11	43.5999
12	24.6081		12	25.1577
13	26.0649		13	27.4289
14	41.0271		14	25.189
15	55.878		15	20.7552
16	22.6278		16	11.2751
17	35.7848		17	14.2965
18	38.529		18	17.197
19	24.9634		19	15.038
20	33.5868		20	22.0086
21	24.0055		21	20.2998
22	31.9705		22	14.8645
23	24.5899		23	22.3761
24	21.2887		24	64.2473
25	37.0637		25	25.1444
26	39.6323		26	18.4195
27	31.2907		27	20.1298
28	38.3375		28	25.5005
29	30.382		29	22.7098
30	31.1448		30	33.026
31	21.1954		31	28.571
32	29.0163		32	13.3154
33	34.7311		33	30.4008
34	32.9379		34	12.8211
35	44.5445		35	48.2592
36	38.9195		36	65.2381
37	31.2097		37	22.6422
38	44.6873		38	30.655
39	37.862		39	39.8266
40	27.8774		40	27.1037
41	38.1099		41	33.7365
42	38.9195		42	24.2973
43	16.2638		43	8.83009
44	35.9496		44	34.5449
45	36.4245		45	14.6185
46	28.2605		46	19.5304
47	33.6155		47	21.0773
48	19.4963		48	24.873
49	20.8354		49	13.2463
50	55.4924		50	30.1046
51	28.8267		51	37.4963
52	22.6121		52	15.3394
53	32.9052		53	24.8685
54	53.0861		54	12.3453
55	23.8595		55	29.9673
