# Supplementary material for: HEATR5B associates with dynein‐dynactin and promotes motility of AP1‐bound endosomal membranes
Source: EMBO J. 2023 Oct 24;42(23):e114473. doi: 10.15252/embj.2023114473 (PMC10690479; doi:10.15252/embj.2023114473)
Supplement: Supplementary file 22 — Source Data for Figure 4 [file EMBJ-42-e114473-s001.zip › Figure_4/4D/AP1_levels_in_WBs.xlsx]

## Sheet: Sheet1
Intensity values			CNTRL			HEATR5BKO
			AP-1	actin		AP-1	actin
		EXP.1	2300.45	15981		1733.08	15454
		EXP.2	2082.91	12158.6		2088.79	14673.6
		EXP.3	2641.03	16178		3347.15	19203.6
		EXP.4	2252.74	13413.9		3933.93	20024.3
			AP-1/actin
			CNTRL	HEATR5BKO
		EXP.1	0.143949	0.112144
		EXP.2	0.171312	0.14235
		EXP.3	0.163248	0.174298
		EXP.4	0.16794	0.196458
			0.161612
			CNTRL	HEATR5BKO
		EXP.1	0.890703	0.69391		AP-1/b-actin values were normalised to the average of the CNTRL
		EXP.2	1.06002	0.880812
		EXP.3	1.01012	1.07849
		EXP.4	1.03915	1.21561
