# Supplementary material for: HEATR5B associates with dynein‐dynactin and promotes motility of AP1‐bound endosomal membranes
Source: EMBO J. 2023 Oct 24;42(23):e114473. doi: 10.15252/embj.2023114473 (PMC10690479; doi:10.15252/embj.2023114473)
Supplement: Supplementary file 22 — Source Data for Figure 4 [file EMBJ-42-e114473-s001.zip › Figure_4/4F/AP1_MSD_data.xlsx]

## Sheet: Sheet1
Ctrl	Delay time (s)	Mean MSD	S.E.M		HR5B KO	Delay time (s)	Mean MSD	S.E.M.
	0	0	0			0	0	0
	0.057	0.0178166	0.00024511			0.057	0.0204884	0.0011942
	0.114	0.0279504	0.000418217			0.114	0.0309685	0.00204788
	0.171	0.0370072	0.000621319			0.171	0.0400308	0.00294675
	0.228	0.0455887	0.000851148			0.228	0.0483098	0.00385548
	0.285	0.0538487	0.00109627			0.285	0.0565553	0.00466912
	0.342	0.0617057	0.00135059			0.342	0.0618501	0.00551498
	0.399	0.0697208	0.00167274			0.399	0.069228	0.00675478
	0.456	0.0775	0.00199395			0.456	0.075155	0.00773341
	0.513	0.0849779	0.0023			0.513	0.0799844	0.00887612
	0.57	0.0921667	0.00262548			0.57	0.0861778	0.0101931
	0.627	0.0991224	0.00296225			0.627	0.0914807	0.0113191
	0.684	0.106007	0.00329439			0.684	0.0967432	0.0126481
	0.741	0.112634	0.00359499			0.741	0.102621	0.0143746
	0.798	0.118996	0.00391862			0.798	0.105579	0.0161408
	0.855	0.124998	0.00423407			0.855	0.108077	0.0171994
	0.912	0.131049	0.0046026			0.912	0.111623	0.019082
	0.969	0.137623	0.00501366			0.969	0.1119	0.0195435
	1.026	0.142888	0.00534768			1.026	0.114115	0.0204195
	1.083	0.147789	0.00563726			1.083	0.115613	0.0219941
	1.14	0.153612	0.00598536			1.14	0.116684	0.0236963
	1.197	0.159395	0.00642345			1.197	0.118872	0.0257365
	1.254	0.163986	0.00689358			1.254	0.120024	0.0277806
	1.311	0.170066	0.00738984			1.311	0.121206	0.0290228
	1.368	0.174417	0.00778849			1.368	0.123255	0.0312625
	1.425	0.180113	0.00825107			1.425	0.123418	0.0325084
	1.482	0.184771	0.00874324			1.482	0.125096	0.0337413
	1.539	0.188999	0.00911898			1.539	0.127934	0.0343453
	1.596	0.195053	0.00986914			1.596	0.126463	0.0338502
	1.653	0.199422	0.010262			1.653	0.129448	0.0340886
	1.71	0.204143	0.0108652			1.71	0.126166	0.0302989
	1.767	0.208388	0.0112689			1.767	0.130943	0.0336441
	1.824	0.212477	0.0119744			1.824	0.131982	0.0352367
	1.881	0.216802	0.0125975			1.881	0.131366	0.0335317
	1.938	0.221668	0.0132964			1.938	0.132062	0.0358968
	1.995	0.226676	0.0141226			1.995	0.136108	0.0339998
	2.052	0.230518	0.0146746			2.052	0.136483	0.0356137
	2.109	0.234411	0.015373			2.109	0.142071	0.0380436
	2.166	0.239308	0.0161786			2.166	0.141589	0.0322454
	2.223	0.244155	0.0168405			2.223	0.138735	0.030304
	2.28	0.246915	0.0175048			2.28	0.142883	0.0337189
	2.337	0.251346	0.0182883			2.337	0.143928	0.032727
	2.394	0.255449	0.0188974			2.394	0.147529	0.0334377
	2.451	0.259333	0.0196633			2.451	0.149244	0.0349878
	2.508	0.262987	0.0202747			2.508	0.151974	0.0350126
	2.565	0.26693	0.0212113			2.565	0.156319	0.0361947
	2.622	0.269673	0.021673			2.622	0.153952	0.0337748
	2.679	0.274139	0.0222088			2.679	0.156269	0.0350095
	2.736	0.277649	0.0233193			2.736	0.158344	0.0343246
	2.793	0.279799	0.0237598			2.793	0.159933	0.0353775
	2.85	0.281862	0.0237642			2.85	0.167328	0.0371407
	2.907	0.28601	0.0244379			2.907	0.167702	0.0377805
	2.964	0.288309	0.0250169			2.964	0.170572	0.0389018
	3.021	0.29332	0.0258422			3.021	0.17402	0.0405401
	3.078	0.293263	0.0248327			3.078	0.181324	0.0416602
	3.135	0.295589	0.0253403			3.135	0.18335	0.0430229
	3.192	0.299115	0.0253914			3.192	0.187029	0.0447688
	3.249	0.301501	0.0258667			3.249	0.192059	0.04659
	3.306	0.301611	0.0261612			3.306	0.192274	0.0473279
	3.363	0.305637	0.027851			3.363	0.197168	0.0490546
	3.42	0.30762	0.0279193			3.42	0.200703	0.0509845
	3.477	0.309943	0.0276404			3.477	0.204106	0.0525999
	3.534	0.309944	0.0271264			3.534	0.211609	0.0552483
	3.591	0.315789	0.028311			3.591	0.212565	0.0556311
	3.648	0.315351	0.0275359			3.648	0.217251	0.0575152
	3.705	0.317214	0.0282334			3.705	0.219988	0.0588864
	3.762	0.321275	0.029299			3.762	0.225699	0.0610447
	3.819	0.321648	0.0299224			3.819	0.226928	0.0617717
	3.876	0.324433	0.0306753			3.876	0.231397	0.0633777
	3.933	0.326356	0.0314497			3.933	0.234864	0.0649418
	3.99	0.330769	0.0325284			3.99	0.235939	0.0663334
