# Supplementary material for: HEATR5B associates with dynein‐dynactin and promotes motility of AP1‐bound endosomal membranes
Source: EMBO J. 2023 Oct 24;42(23):e114473. doi: 10.15252/embj.2023114473 (PMC10690479; doi:10.15252/embj.2023114473)
Supplement: Supplementary file 22 — Source Data for Figure 4 [file EMBJ-42-e114473-s001.zip › Figure_4/4I/Quantification_of_RAB11_spread_WT_and_KO_HR5B_U2OS.xlsx]

## Sheet: Control U2OS
Fig.4I
Quantification of RAB11 spread was performed using a custom ImageJ script available at: https://github.com/jboulanger/imagejmacro/tree/main/Cell_Organization
Condition	Image	Cell	ROI Specificity	Object Specificity	Zoom	Remove Border	Mask Background	ROI channel	Object channel	Object Spread (mm)		Mean (Object spread)	SD
Control, GFP	AP1_Rab11-647 1.lsm	1	1	1	1	1	1	DAPI	RAB11	6.948		8.1752	1.6056
Control, GFP	AP1_Rab11-647 1.lsm	2	1	1	1	1	1	DAPI	RAB11	7.928
Control, GFP	AP1_Rab11-647 2.lsm	3	1	1	1	1	1	DAPI	RAB11	10.441
Control, GFP	AP1_Rab11-647 2.lsm	4	1	1	1	1	1	DAPI	RAB11	4.504
Control, GFP	AP1_Rab11-647 2.lsm	5	1	1	1	1	1	DAPI	RAB11	7.576
Control, GFP	AP1_Rab11-647 2.lsm	6	1	1	1	1	1	DAPI	RAB11	8.65
Control, GFP	AP1_Rab11-647 3.lsm	7	1	1	1	1	1	DAPI	RAB11	8.722
Control, GFP	AP1_Rab11-647 3.lsm	8	1	1	1	1	1	DAPI	RAB11	7.876
Control, GFP	AP1_Rab11-647 4.lsm	9	1	1	1	1	1	DAPI	RAB11	7.612
Control, GFP	AP1_Rab11-647 4.lsm	10	1	1	1	1	1	DAPI	RAB11	7.749
Control, GFP	AP1_Rab11-647 4.lsm	11	1	1	1	1	1	DAPI	RAB11	8.451
Control, GFP	AP1_Rab11-647 5.lsm	12	1	1	1	1	1	DAPI	RAB11	7.791
Control, GFP	AP1_Rab11-647 5.lsm	13	1	1	1	1	1	DAPI	RAB11	9.235
Control, GFP	AP1_Rab11-647 6.lsm	14	1	1	1	1	1	DAPI	RAB11	7.429
Control, GFP	AP1_Rab11-647 6.lsm	15	1	1	1	1	1	DAPI	RAB11	11.716
Condition	Image	Cell	ROI Specificity	Object Specificity	Zoom	Remove Border	Mask Background	ROI channel	Object channel	Object Spread (mm)		Mean (Object spread)	SD
GFP-HR5B	- digit AP1-555_Rab11-647 14.tif	1	1	1	1	1	1	DAPI	RAB11	4.784		5.65122	1.45387
GFP-HR5B	- digit AP1-555_Rab11-647 15.tif	2	1	1	1	1	1	DAPI	RAB11	5.191
GFP-HR5B	- digit AP1-555_Rab11-647 16.tif	3	1	1	1	1	1	DAPI	RAB11	7.407
GFP-HR5B	- digit AP1-555_Rab11-647 17.tif	4	1	1	1	1	1	DAPI	RAB11	2.497
GFP-HR5B	- digit AP1-555_Rab11-647 18.tif	5	1	1	1	1	1	DAPI	RAB11	5.554
GFP-HR5B	- digit AP1-555_Rab11-647 19.tif	6	1	1	1	1	1	DAPI	RAB11	6.943
GFP-HR5B	- digit AP1-555_Rab11-647 20.tif	7	1	1	1	1	1	DAPI	RAB11	5.615
GFP-HR5B	- digit AP1-555_Rab11-647 6.tif	8	1	1	1	1	1	DAPI	RAB11	6.38
GFP-HR5B	- digit AP1-555_Rab11-647 9.tif	9	1	1	1	1	1	DAPI	RAB11	6.49

## Sheet: KO HR5B U2OS
Fig.4E
Quantification of AP1 spread was performed using a custom ImageJ script available at: https://github.com/jboulanger/imagejmacro/tree/main/Cell_Organization
Condition	Image	Cell	ROI Specificity	Object Specificity	Zoom	Remove Border	Mask Background	ROI channel	Object channel	Object Spread (mm)		Median (Object spread)
KO	KO hr5b AP1-488_Rab11-555_TGN46-647 1.lsm	1	1	1	1	1	1	DAPI	AP1	5.811		10.7715
KO	KO hr5b AP1-488_Rab11-555_TGN46-647 1.lsm	2	1	1	1	1	1	DAPI	AP1	8.671
KO	KO hr5b AP1-488_Rab11-555_TGN46-647 1.lsm	3	1	1	1	1	1	DAPI	AP1	8.879
KO	KO hr5b AP1-488_Rab11-555_TGN46-647 1.lsm	4	1	1	1	1	1	DAPI	AP1	9.287
KO	KO hr5b AP1-488_Rab11-555_TGN46-647 1.lsm	5	1	1	1	1	1	DAPI	AP1	12.23
KO	KO hr5b AP1-488_Rab11-555_TGN46-647 1.lsm	6	1	1	1	1	1	DAPI	AP1	29.742
KO	KO hr5b AP1-488_Rab11-555_TGN46-647 1.lsm	7	1	1	1	1	1	DAPI	AP1	14.986
KO	KO hr5b AP1-488_Rab11-555_TGN46-647 1.lsm	8	1	1	1	1	1	DAPI	AP1	11.796
KO	KO hr5b AP1-488_Rab11-555_TGN46-647 1.lsm	9	1	1	1	1	1	DAPI	AP1	10.633
KO	KO hr5b AP1-488_Rab11-555_TGN46-647 1.lsm	10	1	1	1	1	1	DAPI	AP1	10.068
KO	KO hr5b AP1-488_Rab11-555_TGN46-647 2.lsm	11	1	1	1	1	1	DAPI	AP1	8.652
KO	KO hr5b AP1-488_Rab11-555_TGN46-647 2.lsm	12	1	1	1	1	1	DAPI	AP1	10.626
KO	KO hr5b AP1-488_Rab11-555_TGN46-647 2.lsm	13	1	1	1	1	1	DAPI	AP1	8.878
KO	KO hr5b AP1-488_Rab11-555_TGN46-647 2.lsm	14	1	1	1	1	1	DAPI	AP1	13.682
KO	KO hr5b AP1-488_Rab11-555_TGN46-647 2.lsm	15	1	1	1	1	1	DAPI	AP1	10.76
KO	KO hr5b AP1-488_Rab11-555_TGN46-647 2.lsm	16	1	1	1	1	1	DAPI	AP1	12.005
KO	KO hr5b AP1-488_Rab11-555_TGN46-647 2.lsm	17	1	1	1	1	1	DAPI	AP1	12.35
KO	KO hr5b AP1-488_Rab11-555_TGN46-647 2.lsm	18	1	1	1	1	1	DAPI	AP1	8.694
KO	KO hr5b AP1-488_Rab11-555_TGN46-647 2.lsm	19	1	1	1	1	1	DAPI	AP1	13.425
KO	KO hr5b AP1-488_Rab11-555_TGN46-647 2.lsm	20	1	1	1	1	1	DAPI	AP1	10.737
KO	KO hr5b AP1-488_Rab11-555_TGN46-647 2.lsm	21	1	1	1	1	1	DAPI	AP1	15.5
KO	KO hr5b AP1-488_Rab11-555_TGN46-647 2.lsm	22	1	1	1	1	1	DAPI	AP1	11.005
KO	KO hr5b AP1-488_Rab11-555_TGN46-647 2.lsm	23	1	1	1	1	1	DAPI	AP1	7.258
KO	KO hr5b AP1-488_Rab11-555_TGN46-647 2.lsm	24	1	1	1	1	1	DAPI	AP1	6.579
KO	KO hr5b AP1-488_Rab11-555_TGN46-647 3.lsm	25	1	1	1	1	1	DAPI	AP1	9.512
KO	KO hr5b AP1-488_Rab11-555_TGN46-647 3.lsm	26	1	1	1	1	1	DAPI	AP1	12.633
KO	KO hr5b AP1-488_Rab11-555_TGN46-647 3.lsm	27	1	1	1	1	1	DAPI	AP1	7.904
KO	KO hr5b AP1-488_Rab11-555_TGN46-647 3.lsm	28	1	1	1	1	1	DAPI	AP1	11.274
KO	KO hr5b AP1-488_Rab11-555_TGN46-647 3.lsm	29	1	1	1	1	1	DAPI	AP1	11.863
KO	KO hr5b AP1-488_Rab11-555_TGN46-647 3.lsm	30	1	1	1	1	1	DAPI	AP1	10.813
KO	KO hr5b AP1-488_Rab11-555_TGN46-647 3.lsm	31	1	1	1	1	1	DAPI	AP1	12.319
KO	KO hr5b AP1-488_Rab11-555_TGN46-647 3.lsm	32	1	1	1	1	1	DAPI	AP1	28.286
KO	KO hr5b AP1-488_Rab11-555_TGN46-647 3.lsm	33	1	1	1	1	1	DAPI	AP1	12.343
KO	KO hr5b AP1-488_Rab11-555_TGN46-647 3.lsm	34	1	1	1	1	1	DAPI	AP1	10.783
KO	KO hr5b AP1-488_Rab11-555_TGN46-647 3.lsm	35	1	1	1	1	1	DAPI	AP1	9.166
KO	KO hr5b AP1-488_Rab11-555_TGN46-647 3.lsm	36	1	1	1	1	1	DAPI	AP1	11.626
KO	KO hr5b AP1-488_Rab11-555_TGN46-647 3.lsm	37	1	1	1	1	1	DAPI	AP1	10.806
KO	KO hr5b AP1-488_Rab11-555_TGN46-647 4.lsm	38	1	1	1	1	1	DAPI	AP1	14.844
KO	KO hr5b AP1-488_Rab11-555_TGN46-647 4.lsm	39	1	1	1	1	1	DAPI	AP1	11.023
KO	KO hr5b AP1-488_Rab11-555_TGN46-647 4.lsm	40	1	1	1	1	1	DAPI	AP1	10.627
KO	KO hr5b AP1-488_Rab11-555_TGN46-647 4.lsm	41	1	1	1	1	1	DAPI	AP1	10.975
KO	KO hr5b AP1-488_Rab11-555_TGN46-647 4.lsm	42	1	1	1	1	1	DAPI	AP1	11.176
KO	KO hr5b AP1-488_Rab11-555_TGN46-647 4.lsm	43	1	1	1	1	1	DAPI	AP1	10.671
KO	KO hr5b AP1-488_Rab11-555_TGN46-647 4.lsm	44	1	1	1	1	1	DAPI	AP1	9.688
KO	KO hr5b AP1-488_Rab11-555_TGN46-647 4.lsm	45	1	1	1	1	1	DAPI	AP1	9.864
KO	KO hr5b AP1-488_Rab11-555_TGN46-647 4.lsm	46	1	1	1	1	1	DAPI	AP1	8.442
KO	KO hr5b AP1-488_Rab11-555_TGN46-647 4.lsm	47	1	1	1	1	1	DAPI	AP1	13.236
KO	KO hr5b AP1-488_Rab11-555_TGN46-647 4.lsm	48	1	1	1	1	1	DAPI	AP1	8.877
KO	KO hr5b AP1-488_Rab11-555_TGN46-647 4.lsm	49	1	1	1	1	1	DAPI	AP1	5.514
KO	KO hr5b AP1-488_Rab11-555_TGN46-647 4.lsm	50	1	1	1	1	1	DAPI	AP1	6.611
KO	KO hr5b AP1-488_Rab11-555_TGN46-647 4.lsm	51	1	1	1	1	1	DAPI	AP1	11.03
KO	KO hr5b AP1-488_Rab11-555_TGN46-647 5.lsm	52	1	1	1	1	1	DAPI	AP1	21.666
KO	KO hr5b AP1-488_Rab11-555_TGN46-647 5.lsm	53	1	1	1	1	1	DAPI	AP1	13.895
KO	KO hr5b AP1-488_Rab11-555_TGN46-647 5.lsm	54	1	1	1	1	1	DAPI	AP1	13.33
KO	KO hr5b AP1-488_Rab11-555_TGN46-647 5.lsm	55	1	1	1	1	1	DAPI	AP1	10.296
KO	KO hr5b AP1-488_Rab11-555_TGN46-647 5.lsm	56	1	1	1	1	1	DAPI	AP1	13.38
KO	KO hr5b AP1-488_Rab11-555_TGN46-647 5.lsm	57	1	1	1	1	1	DAPI	AP1	30.641
KO	KO hr5b AP1-488_Rab11-555_TGN46-647 5.lsm	58	1	1	1	1	1	DAPI	AP1	11.656
KO	KO hr5b AP1-488_Rab11-555_TGN46-647 5.lsm	59	1	1	1	1	1	DAPI	AP1	23.001
KO	KO hr5b AP1-488_Rab11-555_TGN46-647 5.lsm	60	1	1	1	1	1	DAPI	AP1	9.707
KO	KO hr5b AP1-488_Rab11-555_TGN46-647 5.lsm	61	1	1	1	1	1	DAPI	AP1	9.016
KO	KO hr5b AP1-488_Rab11-555_TGN46-647 5.lsm	62	1	1	1	1	1	DAPI	AP1	7.375
KO	KO hr5b AP1-488_Rab11-555_TGN46-647 5.lsm	63	1	1	1	1	1	DAPI	AP1	5.877
KO	KO hr5b AP1-488_Rab11-555_TGN46-647 5.lsm	64	1	1	1	1	1	DAPI	AP1	8.055
KO	KO hr5b AP1-488_Rab11-555_TGN46-647 5.lsm	65	1	1	1	1	1	DAPI	AP1	11.102
KO	KO hr5b AP1-488_Rab11-555_TGN46-647 6.lsm	66	1	1	1	1	1	DAPI	AP1	15.07
KO	KO hr5b AP1-488_Rab11-555_TGN46-647 6.lsm	67	1	1	1	1	1	DAPI	AP1	9.967
KO	KO hr5b AP1-488_Rab11-555_TGN46-647 6.lsm	68	1	1	1	1	1	DAPI	AP1	12.987
KO	KO hr5b AP1-488_Rab11-555_TGN46-647 6.lsm	69	1	1	1	1	1	DAPI	AP1	9.178
KO	KO hr5b AP1-488_Rab11-555_TGN46-647 6.lsm	70	1	1	1	1	1	DAPI	AP1	10.691
KO	KO hr5b AP1-488_Rab11-555_TGN46-647 6.lsm	71	1	1	1	1	1	DAPI	AP1	14.85
KO	KO hr5b AP1-488_Rab11-555_TGN46-647 6.lsm	72	1	1	1	1	1	DAPI	AP1	15.858
KO	KO hr5b AP1-488_Rab11-555_TGN46-647 6.lsm	73	1	1	1	1	1	DAPI	AP1	10.334
KO	KO hr5b AP1-488_Rab11-555_TGN46-647 6.lsm	74	1	1	1	1	1	DAPI	AP1	10.841
KO	KO hr5b AP1-488_Rab11-555_TGN46-647 6.lsm	75	1	1	1	1	1	DAPI	AP1	6.169
KO	KO hr5b AP1-488_Rab11-555_TGN46-647 6.lsm	76	1	1	1	1	1	DAPI	AP1	9.455
KO	KO hr5b AP1-488_Rab11-555_TGN46-647 6.lsm	77	1	1	1	1	1	DAPI	AP1	8.841
KO	KO hr5b AP1-488_Rab11-555_TGN46-647 6.lsm	78	1	1	1	1	1	DAPI	AP1	9.736
KO	KO hr5b AP1-488_Rab11-555_TGN46-647 6.lsm	79	1	1	1	1	1	DAPI	AP1	6.668
KO	KO hr5b AP1-488_Rab11-555_TGN46-647 7.lsm	80	1	1	1	1	1	DAPI	AP1	11.018
KO	KO hr5b AP1-488_Rab11-555_TGN46-647 7.lsm	81	1	1	1	1	1	DAPI	AP1	8.864
KO	KO hr5b AP1-488_Rab11-555_TGN46-647 7.lsm	82	1	1	1	1	1	DAPI	AP1	17.029
KO	KO hr5b AP1-488_Rab11-555_TGN46-647 7.lsm	83	1	1	1	1	1	DAPI	AP1	9.987
KO	KO hr5b AP1-488_Rab11-555_TGN46-647 7.lsm	84	1	1	1	1	1	DAPI	AP1	9.919
KO	KO hr5b AP1-488_Rab11-555_TGN46-647 7.lsm	85	1	1	1	1	1	DAPI	AP1	8.622
KO	KO hr5b AP1-488_Rab11-555_TGN46-647 7.lsm	86	1	1	1	1	1	DAPI	AP1	10.79
KO	KO hr5b AP1-488_Rab11-555_TGN46-647 7.lsm	87	1	1	1	1	1	DAPI	AP1	10.194
KO	KO hr5b AP1-488_Rab11-555_TGN46-647 7.lsm	88	1	1	1	1	1	DAPI	AP1	10.623
KO	KO hr5b AP1-488_Rab11-555_TGN46-647 7.lsm	89	1	1	1	1	1	DAPI	AP1	38.758
KO	KO hr5b AP1-488_Rab11-555_TGN46-647 7.lsm	90	1	1	1	1	1	DAPI	AP1	11.802
KO	KO hr5b AP1-488_Rab11-555_TGN46-647 7.lsm	91	1	1	1	1	1	DAPI	AP1	7.246
KO	KO hr5b AP1-488_Rab11-555_TGN46-647 7.lsm	92	1	1	1	1	1	DAPI	AP1	8.279
KO	KO hr5b AP1-488_Rab11-555_TGN46-647 7.lsm	93	1	1	1	1	1	DAPI	AP1	10.339
KO	KO hr5b AP1-488_Rab11-555_TGN46-647 8.lsm	94	1	1	1	1	1	DAPI	AP1	6.61
KO	KO hr5b AP1-488_Rab11-555_TGN46-647 8.lsm	95	1	1	1	1	1	DAPI	AP1	8.228
KO	KO hr5b AP1-488_Rab11-555_TGN46-647 8.lsm	96	1	1	1	1	1	DAPI	AP1	12.681
KO	KO hr5b AP1-488_Rab11-555_TGN46-647 8.lsm	97	1	1	1	1	1	DAPI	AP1	11.327
KO	KO hr5b AP1-488_Rab11-555_TGN46-647 8.lsm	98	1	1	1	1	1	DAPI	AP1	12.935
KO	KO hr5b AP1-488_Rab11-555_TGN46-647 8.lsm	99	1	1	1	1	1	DAPI	AP1	13.804
KO	KO hr5b AP1-488_Rab11-555_TGN46-647 8.lsm	100	1	1	1	1	1	DAPI	AP1	14.474
KO	KO hr5b AP1-488_Rab11-555_TGN46-647 8.lsm	101	1	1	1	1	1	DAPI	AP1	9.623
KO	KO hr5b AP1-488_Rab11-555_TGN46-647 8.lsm	102	1	1	1	1	1	DAPI	AP1	10.609
KO	KO hr5b AP1-488_Rab11-555_TGN46-647 8.lsm	103	1	1	1	1	1	DAPI	AP1	10.713
KO	KO hr5b AP1-488_Rab11-555_TGN46-647 8.lsm	104	1	1	1	1	1	DAPI	AP1	11.043
KO	KO hr5b AP1-488_Rab11-555_TGN46-647 8.lsm	105	1	1	1	1	1	DAPI	AP1	9.761
KO	KO hr5b AP1-488_Rab11-555_TGN46-647 8.lsm	106	1	1	1	1	1	DAPI	AP1	25.181
KO	KO hr5b AP1-488_Rab11-555_TGN46-647 8.lsm	107	1	1	1	1	1	DAPI	AP1	8.235
KO	KO hr5b AP1-488_Rab11-555_TGN46-647 9.lsm	108	1	1	1	1	1	DAPI	AP1	14.005
KO	KO hr5b AP1-488_Rab11-555_TGN46-647 9.lsm	109	1	1	1	1	1	DAPI	AP1	14.22
KO	KO hr5b AP1-488_Rab11-555_TGN46-647 9.lsm	110	1	1	1	1	1	DAPI	AP1	7.774
KO	KO hr5b AP1-488_Rab11-555_TGN46-647 9.lsm	111	1	1	1	1	1	DAPI	AP1	12.144
KO	KO hr5b AP1-488_Rab11-555_TGN46-647 9.lsm	112	1	1	1	1	1	DAPI	AP1	14.601
KO	KO hr5b AP1-488_Rab11-555_TGN46-647 9.lsm	113	1	1	1	1	1	DAPI	AP1	6.663
KO	KO hr5b AP1-488_Rab11-555_TGN46-647 9.lsm	114	1	1	1	1	1	DAPI	AP1	6.512
KO	KO hr5b AP1-488_Rab11-555_TGN46-647 9.lsm	115	1	1	1	1	1	DAPI	AP1	13.499
KO	KO hr5b AP1-488_Rab11-555_TGN46-647 9.lsm	116	1	1	1	1	1	DAPI	AP1	7.533
KO	KO hr5b AP1-488_Rab11-555_TGN46-647 9.lsm	117	1	1	1	1	1	DAPI	AP1	12.486
KO	KO hr5b AP1-488_Rab11-555_TGN46-647 9.lsm	118	1	1	1	1	1	DAPI	AP1	13.209
KO	KO hr5b AP1-488_Rab11-555_TGN46-647 9.lsm	119	1	1	1	1	1	DAPI	AP1	11.439
KO	KO hr5b AP1-488_Rab11-555_TGN46-647 9.lsm	120	1	1	1	1	1	DAPI	AP1	11.863
