# Supplementary material for: HEATR5B associates with dynein‐dynactin and promotes motility of AP1‐bound endosomal membranes
Source: EMBO J. 2023 Oct 24;42(23):e114473. doi: 10.15252/embj.2023114473 (PMC10690479; doi:10.15252/embj.2023114473)
Supplement: Supplementary file 23 — Source Data for Figure 5 [file EMBJ-42-e114473-s013.zip]

Archive with 21 entries (16 files):
- Figure_5/
- Figure_5/.DS_Store
- Figure_5/5A/
- Figure_5/5A/Rescue_experiment_(eclosion).xlsx
- Figure_5/5A/~$Rescue_experiment_(eclosion).xlsx
- Figure_5/5B/
- Figure_5/5B/%_embryos_hatched_maternal_depletion.xlsx
- Figure_5/5B/~$%_embryos_hatched_maternal_depletion.xlsx
- Figure_5/5C/
- Figure_5/5C/.DS_Store
- Figure_5/5C/AP1g_control.tif
- Figure_5/5C/AP1g_DAPI_control.tif
- Figure_5/5C/AP1g_DAPI_hr5gRNA1+2.tif
- Figure_5/5C/AP1g_hr5gRNA1+2.tif
- Figure_5/5C/cuticle_control.tif
- Figure_5/5C/cuticle_hr5gRNA1+2.tif
- Figure_5/5C/DAPI_control.tif
- Figure_5/5C/DAPI_hr5gRNA1+2.tif
- Figure_5/5D/
- Figure_5/5D/AP1_signals_Drosophila.xlsx
- Figure_5/5D/~$AP1_signals_Drosophila.xlsx
