# Supplementary material for: HEATR5B associates with dynein‐dynactin and promotes motility of AP1‐bound endosomal membranes
Source: EMBO J. 2023 Oct 24;42(23):e114473. doi: 10.15252/embj.2023114473 (PMC10690479; doi:10.15252/embj.2023114473)
Supplement: Supplementary file 23 — Source Data for Figure 5 [file EMBJ-42-e114473-s013.zip › Figure_5/5A/Rescue_experiment_(eclosion).xlsx]

## Sheet: Summary
Adults eclosed (% of expected)
Hr5[1]/Hr5[1]	Hr5[1]/Hr5[1] + Hr5 Tg
0	98.8
0	90.9
0	102.7

## Sheet: Data
	Heterozygous	Homozygous	Total	% Expected	% homozygous	% of % expected
Control
Cross 1	80	0	82	33.33	0	0
Cross 2	49	0	144	33.33	0	0
Cross 3	70	0	143	33.33	0	0
Rescue
Cross 1	55	27	82	33.33	32.93	98.8
Cross 2	69	30	99	33.33	30.3	90.9
Cross 3	73	38	111	33.33	34.23	102.7
