# Supplementary material for: HEATR5B associates with dynein‐dynactin and promotes motility of AP1‐bound endosomal membranes
Source: EMBO J. 2023 Oct 24;42(23):e114473. doi: 10.15252/embj.2023114473 (PMC10690479; doi:10.15252/embj.2023114473)
Supplement: Supplementary file 23 — Source Data for Figure 5 [file EMBJ-42-e114473-s013.zip › Figure_5/5B/%_embryos_hatched_maternal_depletion.xlsx]

## Sheet: Summary
% embryos hatched
Control	gRNA-Hr5 1+2
86.3	25
92.5	31
90.5	26
90	24

## Sheet: Data
	No. embryos	No. hatched	% hatched
Control
Collection 1	300	259	86.3
Collection 2	200	185	92.5
Collection 3	200	181	90.5
Collection 4	200	180	90
Hr5 gRNA 1+2
Collection 1	300	75	25
Collection 2	200	62	31
Collection 3	200	52	26
Collection 4	200	48	24
