# Supplementary material for: HEATR5B associates with dynein‐dynactin and promotes motility of AP1‐bound endosomal membranes
Source: EMBO J. 2023 Oct 24;42(23):e114473. doi: 10.15252/embj.2023114473 (PMC10690479; doi:10.15252/embj.2023114473)
Supplement: Supplementary file 23 — Source Data for Figure 5 [file EMBJ-42-e114473-s013.zip › Figure_5/5D/AP1_signals_Drosophila.xlsx]

## Sheet: No. puncta
No. of AP1 puncta
Control	gRNA-Hr5 1+2
145	38
162	74
208	36
118	39
165	71
168	83
173	51
204	107
216	22
242	60
166	55
233
238

## Sheet: Intensity of puncta
Intensity of AP1 puncta
Control	gRNA-Hr5 1+2
20.6734	2.29971
22.9675	5.42173
34.2916	3.57192
25.7918	2.56595
25.6362	3.15024
17.4496	3.63934
26.5509	3.15153
27.9972	7.65023
36.5778	5.59341
37.0698	4.26777
26.2423	3.15693
22.0391
33.5866
