# Supplementary material for: HEATR5B associates with dynein‐dynactin and promotes motility of AP1‐bound endosomal membranes
Source: EMBO J. 2023 Oct 24;42(23):e114473. doi: 10.15252/embj.2023114473 (PMC10690479; doi:10.15252/embj.2023114473)
Supplement: Supplementary file 24 — Source Data for Figure 6 [file EMBJ-42-e114473-s012.zip]

Archive with 22 entries (17 files):
- Figure_6/
- Figure_6/.DS_Store
- Figure_6/6A/
- Figure_6/6A/555AP1_control_150_A.tif
- Figure_6/6A/555AP1_control_210_A.tif
- Figure_6/6A/555AP1_control_270_A.tif
- Figure_6/6A/555AP1_control_30_A.tif
- Figure_6/6A/555AP1_control_90_A.tif
- Figure_6/6A/555AP1_gRNAHr5_1+2_150_A.tif
- Figure_6/6A/555AP1_gRNAHr5_1+2_210_A.tif
- Figure_6/6A/555AP1_gRNAHr5_1+2_270_A.tif
- Figure_6/6A/555AP1_gRNAHr5_1+2_30_A.tif
- Figure_6/6A/555AP1_gRNAHr5_1+2_90_A.tif
- Figure_6/6B/
- Figure_6/6B/AP1_control_gRNAHr5.xlsx
- Figure_6/6B/~$AP1_control_gRNAHr5.xlsx
- Figure_6/6C/
- Figure_6/6C/AP1_anti-Dic_injections.xlsx
- Figure_6/6C/~$AP1_anti-Dic_injections.xlsx
- Figure_6/6D/
- Figure_6/6D/bicoid_RNA_transport.xlsx
- Figure_6/6D/~$bicoid_RNA_transport.xlsx
