# Supplementary material for: HEATR5B associates with dynein‐dynactin and promotes motility of AP1‐bound endosomal membranes
Source: EMBO J. 2023 Oct 24;42(23):e114473. doi: 10.15252/embj.2023114473 (PMC10690479; doi:10.15252/embj.2023114473)
Supplement: Supplementary file 24 — Source Data for Figure 6 [file EMBJ-42-e114473-s012.zip › Figure_6/6B/AP1_control_gRNAHr5.xlsx]

## Sheet: Sheet1
Apical displacement (nm/s)		% apical transport		Apical velocity (nm/s)		Apical run length (nm)
Control	gRNA-Hr5 1+2	Control	gRNA-Hr5 1+2	Control	gRNA-Hr5 1+2	Control	gRNA-Hr5 1+2
17.46	12.41	0.181	0.1674	392	333.9	1627	1301.6
45.77	17.84	0.2485	0.173	397.2	318.4	1582.3	842.4
37.09	5.56	0.1891	0.1483	419.3	319.3	2065.6	1318.9
34.7	3.59	0.2481	0.0511	425.3	308.4	1526.4	1431.3
54.05	3.96	0.2473	0.1321	442.2	359.4	2062.8	1198.3
35.77	1.01	0.2266	0.1028	392.7	335.4	1743.4	982
29.9	15.81	0.2057	0.1434	345.5	344.1	2279.9	1282.8
	6.29		0.0727		288.5		1032.2
