# Supplementary material for: HEATR5B associates with dynein‐dynactin and promotes motility of AP1‐bound endosomal membranes
Source: EMBO J. 2023 Oct 24;42(23):e114473. doi: 10.15252/embj.2023114473 (PMC10690479; doi:10.15252/embj.2023114473)
Supplement: Supplementary file 24 — Source Data for Figure 6 [file EMBJ-42-e114473-s012.zip › Figure_6/6C/AP1_anti-Dic_injections.xlsx]

## Sheet: Sheet1
Apical displacement (nm/s) anti-GFP	Apical displacement (nm/s) anti-Dic	% apical transport anti-GFP	% apical transport anti-Dic	Apical velocity (nm/s) anti-GFP	Apical velocity (nm/s) anti-Dic	Apical run length (nm) anti-GFP	Apical run length (nm) anti-Dic
40.22	3.37	0.2141	0.0418	420.5	288.2	2142.5	574.1
53.19	-16.67	0.2931	0.0476	368.4	325.3	1336.7	469.8
18.05	21.11	0.1871	0.038	336.6	267.8	1316.2	608.6
21.37	3.05	0.2522	0.054	376.6	302.2	1609.1	446.6
	16.36		0.0865		301.3		531.7
	-11.94		0.0143		304		722.4
	13.78		0.0886		289.8
