# Supplementary material for: HEATR5B associates with dynein‐dynactin and promotes motility of AP1‐bound endosomal membranes
Source: EMBO J. 2023 Oct 24;42(23):e114473. doi: 10.15252/embj.2023114473 (PMC10690479; doi:10.15252/embj.2023114473)
Supplement: Supplementary file 24 — Source Data for Figure 6 [file EMBJ-42-e114473-s012.zip › Figure_6/6D/bicoid_RNA_transport.xlsx]

## Sheet: Sheet1
Net apical displacement (nm/s)		% apical transport		Apical velocity (nm/s)		Apical run length (nm)
Control	gRNA-Hr5 1+2	Control	gRNA-Hr5 1+2	Control	gRNA-Hr5 1+2	Control	gRNA-Hr5 1+2
132.85	151.7	0.4158	0.3791	469.6	545.1	1381.1	1720.2
105.68	120.47	0.3118	0.3618	494.1	487.9	1328.1	1570
152.91	196.14	0.3855	0.4437	547.1	543.6	1720.8	1799
145.45	111.68	0.3931	0.2951	525.5	477.4	1700	1756.6
128.04	86.48	0.4045	0.3127	489.5	414.3	1452.7	1072.2
171.3	134.5	0.4418	0.3902	538.1	463.1	1853.6	1492.8
222.08	91.57	0.5339	0.3511	534.3	456.3	2019	1293.5
207.44	161.59	0.4753	0.4543	498.4	479.1	2864.1	1833
192.16	136.9	0.5062	0.3741	561.4	482.4	2005.7	2012.3
219.29	127.79	0.4581	0.4131	536.1	493	1799.1	1606.2
165.29	211.07	0.3858	0.4857	527.9	623.9	2646.4	1930.3
	131.37		0.4367		446.3		1320.3
	147.21		0.4158		520.9		1840
