# Supplementary material for: HEATR5B associates with dynein‐dynactin and promotes motility of AP1‐bound endosomal membranes
Source: EMBO J. 2023 Oct 24;42(23):e114473. doi: 10.15252/embj.2023114473 (PMC10690479; doi:10.15252/embj.2023114473)
Supplement: Supplementary file 25 — Source Data for Figure 7 [file EMBJ-42-e114473-s017.zip]

Archive with 18 entries (15 files):
- Figure_7/
- Figure_7/.DS_Store
- Figure_7/7A/
- Figure_7/7A/.DS_Store
- Figure_7/7A/GFP-G245_AP1g_ImageJmontage.tif
- Figure_7/7A/README_7A.rtf
- Figure_7/7A/~$README.docx
- Figure_7/7B/
- Figure_7/7B/Composite_G84_GM130_G245_control.tif
- Figure_7/7B/Composite_G84_GM130_G245_gRNAHr5.tif
- Figure_7/7B/DAPI_control.tif
- Figure_7/7B/DAPI_gRNAHr5.tif
- Figure_7/7B/G245_control.tif
- Figure_7/7B/G245_gRNAHr5.tif
- Figure_7/7B/G84_control.tif
- Figure_7/7B/G84_gRNAHr5.tif
- Figure_7/7B/GM130_control.tif
- Figure_7/7B/GM130_gRNAHr5.tif
